# Supplementary material for: Identification and Characterization of Seminal Fluid Proteins in the Asian Tiger Mosquito, Aedes albopictus
Source: PLoS Negl Trop Dis. 2014 Jun 19;8(6):e2946. doi: 10.1371/journal.pntd.0002946 (PMC4063707; doi:10.1371/journal.pntd.0002946)
Supplement: Table S1 — Ae. albopictus putative seminal fluid proteins transferred to females during mating (full functional annotation, putative tissue of origin, and putative orthologs in seven other species). (XLSX) [file pntd.0002946.s001.xlsx]

## Sheet: Sfp full info
Ae. albopictus putative Sfp	Classification category	Protein class	Secreted? (s)	Male Tissuea	Transcript originb	Ae. aegyptic		Cx. quinquefasciatusd,e		An. gambiaee		D. melanogaster		A. mellifera		M. musculus		H. sapiens
Aa-21108	Cytoskeletal	Actin binding		T	B	AAEL013661		CPIJ012935		AGAP000235		FBpp0298035		gi|328791289|ref|XP_003251541.1|		ENSMUSP00000137225		P62328
Aa-36601	Cytoskeletal	Actin binding (Profilin)		T	B	AAEL013353		CPIJ001546		AGAP009861		FBpp0301152		gi|148231752|ref|NP_001091636.1|	(Sfp)	ENSMUSP00000136765		Q8NHR9
Aa-17313	Cytoskeletal	Actin depolymerizing factor		T	B	-		-		-		-		-		-		-
Aa-13837	Cytoskeletal	Annexin		T	B	-		CPIJ018013		-		-		-		-		-
Aa-11153	Cytoskeletal	Moesin (radixin)		T	B	-		-		-		FBpp0303991		-		-		-
Aa-5517	Cytoskeletal	Myosin		SV	B	-		-		-		-		-		-		-
Aa-21165	Extracellular matrix	Collagen		-	M	-		-		-		-		-		-		-
Aa-21220	Extracellular matrix	Collagen		-	M	-		-		-		-		-		-		-
Aa-21221	Extracellular matrix	Collagen		-	M	-		-		-		-		-		-		-
Aa-21222	Extracellular matrix	Collagen		-	B	-		-		-		-		-		-		-
Aa-21223	Extracellular matrix	Collagen		-	M	-		-		-		-		-		-		-
Aa-134956	Hormone	Adipokinetic hormone	(s)	-	M	AAEL011996	(weak)	CPIJ000869		AGAP008834		FBpp0073069		-		-		-
Aa-5646	Immunity	C-type lectin	(s)	-	M	-		CPIJ002079		-		-		-		-		-
Aa-32457	Immunity	Ficolin		-	M	AAEL001713	(Sfp)	-		-		-		-		-		-
Aa-34428	Immunity	Lysosomal thiol reductase	(s)	-	B	-		-		-		-		-		-		-
Aa-45626	Metabolism: amino acid	Aminotransferase (Aspartic)		-	B	AAEL002399	(Sfp)	CPIJ006613		AGAP009685		FBpp0077537		gi|110755553|ref|XP_396131.3|	(Sfp)	ENSMUSP00000034097		P00505
Aa-19306	Metabolism: amino acid	Aminotransferase (Ornithine)		-	B	AAEL005289		CPIJ004401		AGAP004793		-		-		ENSMUSP00000081544		P04181
Aa-30099	Metabolism: amino acid	Dehydrogenase (Glutamate/leucine/phenylalanine/valine )		T	B	-		-		-		-		-		-		-
Aa-24272	Metabolism: amino acid	Synthase (Glutamate)		T	B	AAEL014768		CPIJ007345		AGAP006360		FBpp0075103		gi|328792962|ref|XP_396817.3|		-		-
Aa-8859	Metabolism: amino acid	Synthase (Spermadine synthase)		-	B	AAEL010071		CPIJ002523		AGAP011126		FBpp0297149		gi|110762382|ref|XP_001120306.1|		ENSMUSP00000006611		P19623
Aa-35407	Metabolism: amino acid	Transferase (Glycine/serine hydroxymethyltransferase)		T	B	AAEL002510		-		-		FBpp0070792		-		-		P34896
Aa-66467	Metabolism: carbohydrate	Aldo/keto reductase		SV	B	-		-		-		-		-		-		-
Aa-15254	Metabolism: carbohydrate	Aldolase (fructose-biphosphate aldolase)		T	B	AAEL005766		CPIJ009571		AGAP002564		-		gi|110748949|ref|XP_623342.2|	(sperm)	-		-
Aa-31529	Metabolism: carbohydrate	Alpha-D-galactosidase		-	B	-		CPIJ005600		-		-		-		-		-
Aa-21871	Metabolism: carbohydrate	Dehydrogenase (6-phosphogluconate dehydrogenase)		T	B	AAEL005931		CPIJ001316		AGAP004197		FBpp0303827		gi|328787446|ref|XP_625090.2|		ENSMUSP00000081141		P52209	(Sfp)
Aa-6845	Metabolism: carbohydrate	Lyase (enolase)		T	B	-		-		-		-		gi|328776580|ref|XP_625056.3|	(sperm)	-		-
Aa-21179	Metabolism: carbohydrate	Mannosidase (beta)	(s)	-	B	AAEL013867		-		-		-		gi|328784350|ref|XP_392850.4|		-		O00462	(Sfp)
Aa-34453	Metabolism: carbohydrate	Mannosidase (lysosomal alpha-mannosidase)	(s)	-	B	-		CPIJ015656		AGAP008584		-		-		-		-
Aa-34456	Metabolism: carbohydrate	Mannosidase (lysosomal alpha-mannosidase)		-	B	-		-		-		-		-		-		-
Aa-5198	Metabolism: carbohydrate	Phosphoglucose isomerase		-	B	-		-		-		-		-		-		-
Aa-71480	Metabolism: carbohydrate	Transferase (5'-phosphoribosylglycinamide formyltransferase)		-	B	-		CPIJ009143		-		-		-		-		-
Aa-20951	Metabolism: carbohydrate	Triosephosphate isomerase		-	B	AAEL002542		CPIJ002354		AGAP001630		FBpp0084950	(sperm)	gi|148224276|ref|NP_001090623.1|	(Sfp)	ENSMUSP00000130858		P60174
Aa-23220	Metabolism: detoxification	Glutathione transferase		-	B	AAEL001061		-		AGAP004164		-		-		-		-
Aa-5799	Metabolism: energy	ADP, ATP carrier		-	B	-		-		-		-		-		-		-
Aa-71774	Metabolism: energy	ATP synthase subunit		T	B	AAEL004060		CPIJ003139		AGAP000260		FBpp0073964		gi|328779841|ref|XP_003249712.1|		ENSMUSP00000016396		P56381
Aa-16497	Metabolism: energy	Dehydrogenase (malate dehydrogenase)		T	B	AAEL007707		CPIJ002460		AGAP009510		FBpp0079640		gi|66506786|ref|XP_394487.2|		ENSMUSP00000099938		P40925	(Sfp)
Aa-30266	Metabolism: energy	Dehydrogenase (malate dehydrogenase)		-	B	-		-		-		-		-		-		-
Aa-12697	Metabolism: energy	Dehydrogenase (succinate dehydrogenase)		-	B	-		-		-		-		-		-		-
Aa-41789	Metabolism: energy	Electron transfer flavoprotein alpha subunit		T	B	AAEL013739		CPIJ003441		AGAP004031		FBpp0087186		gi|66526470|ref|XP_624102.1|		ENSMUSP00000034866		P13804	(sperm)
Aa-19705	Metabolism: energy	Prohibitins and stomatins		-	B	AAEL011803		-		AGAP003352		FBpp0074439		-		-		-
Aa-14663	Metabolism: lipid	Fatty acid synthase		T	B	AAEL001194		CPIJ005595		AGAP009176		FBpp0077343		-		ENSMUSP00000052872		-
Aa-16724	Metabolism: lipid	Fatty acid synthase		T	B	-		-		-		-		-		-		P49327	(Sfp)
Aa-16726	Metabolism: lipid	Fatty acid synthase		-	B	-		-		-		-		-		-		-
Aa-154956	Metabolism: lipid	Lipase	(s)	-	M	AAEL007063	(Sfp)	CPIJ004224		AGAP011683		FBpp0084519		-		-		-
Aa-51263	Metabolism: lipid	Lipase (triacylglycerol pancreatic)		-	B	-		-		-		-		-		-		-
Aa-130358	Metabolism: lipid	Lysosomal & prostatic acid phosphatase		-	M	-		-		-		-		-		-		-
Aa-134896	Metabolism: lipid	Lysosomal & prostatic acid phosphatase		-	M	-		-		-		-		-		-		-
Aa-134898	Metabolism: lipid	Lysosomal & prostatic acid phosphatase		-	M	AAEL003915		-		-		-		-		-		-
Aa-134922	Metabolism: lipid	Lysosomal & prostatic acid phosphatase		-	M	-		-		-		-		-		-		-
Aa-4681	Metabolism: lipid	Prosaposin		T	B	-		-		-		-		-		ENSMUSP00000004316		B1AVU8
Aa-52703	Metabolism: lipid	Transferase (3-oxoacyl CoA thiolase)		T	B	AAEL010697		CPIJ002342		AGAP006821		FBpp0079472		gi|48097100|ref|XP_391843.1|		ENSMUSP00000037348		P42765
Aa-15468	Metabolism: nucleotide	Adenine deaminase/adenosine deaminase	(s)	-	B	-		-		-		-		-		-		-
Aa-15563	Metabolism: nucleotide	Adenine deaminase/adenosine deaminase	(s)	-	B	-		CPIJ010860		-		-		-		-		-
Aa-26716	Metabolism: nucleotide	Adenylosuccinate lyase		-	B	AAEL017333		CPIJ002702		AGAP002378		FBpp0082816		gi|66524379|ref|XP_393961.2|		ENSMUSP00000023043	(Sfp)	P30566
Aa-11858	Metabolism: nucleotide	Adenylosuccinate synthase		T	B	AAEL003161		CPIJ003725		AGAP003405		FBpp0083395		gi|66524128|ref|XP_392818.2|		ENSMUSP00000021726		Q8N142
Aa-54049	Metabolism: nucleotide	AICAR transformylase/IMP cyclohydrolase/methylglyoxal synthase		T	B	AAEL012825		-		AGAP001423		-		gi|66516304|ref|XP_395924.2|		-		-
Aa-57652	Metabolism: nucleotide	Deoxyribonuclease I		-	B	AAEL008876		CPIJ011186		-		-		-		-		-
Aa-72237	Metabolism: nucleotide	Glycinamide ribonucleotide synthetase (GARS)/Aminoimidazole ribonucleotide synthetase (AIRS)		-	B	-		-		-		-		-		-		-
Aa-74051	Metabolism: nucleotide	Glycinamide ribonucleotide synthetase (GARS)/Aminoimidazole ribonucleotide synthetase (AIRS)		-	B	AAEL010640		CPIJ009145		AGAP009786		FBpp0099760		-		ENSMUSP00000114034		P22102
Aa-35812	Metabolism: nucleotide	Kinase (nucleoside diphosphate kinase)		T	B	AAEL012359	(Sfp)	CPIJ004571		AGAP007120		FBpp0308291		gi|328777933|ref|XP_393351.3|		ENSMUSP00000103476		P15531
Aa-49591	Metabolism: nucleotide	Phosphoribosylamidoimidazole-succinocarboxamide synthase		-	B	AAEL003606		CPIJ009002		AGAP000180		FBpp0305933		gi|110764380|ref|XP_624351.2|		ENSMUSP00000112879		P22234	(Sfp)
Aa-49087	Metabolism: nucleotide	Phosphoribosylformylglycinamidine synthase		-	B	AAEL005384		-		AGAP002091		FBpp0078852		gi|328791126|ref|XP_625036.3|		ENSMUSP00000021282		O15067	(Sfp)
Aa-49088	Metabolism: nucleotide	Phosphoribosylformylglycinamidine synthase		-	B	-		-		-		-		-		-		-
Aa-49090	Metabolism: nucleotide	Phosphoribosylformylglycinamidine synthase		-	B	-		-		-		-		-		-		-
Aa-39719	Metabolism: nucleotide	Phosphoribosylpyrophosphate synthetase	(s)	-	B	-		CPIJ004528		AGAP004890		-		-		-		-
Aa-121928	Metabolism: nucleotide	Salivary purine nucleosidase		-	M	-		-		-		-		-		-		-
Aa-193700	Metabolism: oxidant	Superoxide dismutase		SV	M	AAEL005108		CPIJ003666		-		-		-		-		-
Aa-7717	Proteolysis regulators: protease	Protease - Aminopeptidase (leucyl)		-	B	-		-		-		-		-		-		-
Aa-42496	Proteolysis regulators: protease	Protease - Aminopeptidase (puromycin-sensitive)	(s)	-	B	-		-		-		-		gi|328792998|ref|XP_623916.2|		-		-
Aa-5373	Proteolysis regulators: protease	Protease - Aminopeptidase (puromycin-sensitive)	(s)	-	B	-		-		-		-		-		-		-
Aa-5381	Proteolysis regulators: protease	Protease - Aminopeptidase (puromycin-sensitive)	(s)	-	B	-		-		-		-		-		-		-
Aa-8246	Proteolysis regulators: protease	Protease - Angiotensin-converting enzyme	(s)	-	B	AAEL017460	(Sfp)	CPIJ009107		AGAP009756		FBpp0080130		gi|328790810|ref|XP_393561.3|	(Sfp)	-		-
Aa-13470	Proteolysis regulators: protease	Protease - Carboxypeptidase	(s)	-	B	-		-		AGAP009593		-		-		-		-
Aa-21004	Proteolysis regulators: protease	Protease - Carboxypeptidase (Zinc)	(s)	SV	M	AAEL002000	(Sfp)	CPIJ002595		-		-		-		-		-
Aa-32547	Proteolysis regulators: protease	Protease - Cathepsin d	(s)	T	B	AAEL006169		CPIJ017185		AGAP003277		FBpp0087972		gi|66560290|ref|XP_392857.2|		ENSMUSP00000121203		P07339
Aa-32548	Proteolysis regulators: protease	Protease - Cathepsin d		-	B	-		-		-		-		-		-		-
Aa-47561	Proteolysis regulators: protease	Protease - Dipeptidase C		-	B	AAEL008893	(Sfp)	-		AGAP004775		FBpp0082069		-		ENSMUSP00000075683		P12955
Aa-47530	Proteolysis regulators: protease	Protease - Dipeptidyl peptidase	(s)	-	M	-		-		-		-		-		-		-
Aa-5201	Proteolysis regulators: protease	Protease - Dipeptidyl peptidase		-	B	-		-		-		-		-		-		-
Aa-5202	Proteolysis regulators: protease	Protease - Dipeptidyl peptidase		-	B	AAEL010912		-		AGAP011584		FBpp0305257		gi|328778949|ref|XP_394703.4|		ENSMUSP00000000402		B4DLR2
Aa-45866	Proteolysis regulators: protease	Protease - Dipeptidyl peptidase iii		T	B	AAEL002870		CPIJ005356		AGAP004394		FBpp0081330		gi|66509442|ref|XP_395694.2|		ENSMUSP00000025851		Q9NY33
Aa-22559	Proteolysis regulators: protease	Protease - Furin		-	B	AAEL010725	(Sfp)	CPIJ015181		AGAP002915		FBpp0290516		gi|328780954|ref|XP_003249891.1|		-		-
Aa-22560	Proteolysis regulators: protease	Protease - Furin		-	B	-		-		-		-		-		-		-
Aa-12735	Proteolysis regulators: protease	Protease - M13 family	(s)	-	B	-		-		-		-		-		-		-
Aa-18562	Proteolysis regulators: protease	Protease - M13 family	(s)	-	B	AAEL002141		CPIJ007383		AGAP003106		FBpp0083345		gi|328782544|ref|XP_394870.4|		-		-
Aa-55677	Proteolysis regulators: protease	Protease - Metalloexopeptidase	(s)	T	M	-		-		-		-		-		-		-
Aa-27539	Proteolysis regulators: protease	Protease - Metalloproteinase (meprin a)	(s)	-	M	-		CPIJ002944		-		-		-		-		-
Aa-6278	Proteolysis regulators: protease	Protease - Metalloproteinase (meprin a)		-	B	-		-		-		-		-		-		-
Aa-20439	Proteolysis regulators: protease	Protease - Serine	(s)	-	B	-		-		-		-		-		-		-
Aa-23254	Proteolysis regulators: protease	Protease - Tripeptidyl peptidase		-	B	-		-		-		-		-		-		-
Aa-14551	Proteolysis regulators: protease	Protease - Trypsin		-	B	-		-		-		-		-		-		-
Aa-167926	Proteolysis regulators: protease	Protease - Trypsin	(s)	-	M	-		-		-		-		-		-		-
Aa-21184	Proteolysis regulators: protease	Protease - Trypsin		SV	M	AAEL006403	(Sfp)	-		-		-		-		-		-
Aa-24496	Proteolysis regulators: protease	Protease - Trypsin	(s)	-	M	AAEL004996		-		-		-		-		-		-
Aa-38490	Proteolysis regulators: protease	Protease - Trypsin	(s)	SV	M	AAEL006429	(Sfp)	-		-		-		-		-		-
Aa-38499	Proteolysis regulators: protease	Protease - Trypsin		-	M	-		-		-		-		-		-		-
Aa-4148	Proteolysis regulators: protease	Protease - Trypsin	(s)	-	M	-		-		-		-		-		-		-
Aa-47229	Proteolysis regulators: protease	Protease - Trypsin	(s)	-	M	AAEL006430	(weak)	-		-		-		-		-		-
Aa-6408	Proteolysis regulators: protease	Protease - Trypsin	(s)	-	B	AAEL006414	(Sfp)	-		-		-		-		-		-
Aa-6435	Proteolysis regulators: protease	Protease - Trypsin	(s)	-	M	-		-		-		-		-		-		-
Aa-10393	Proteolysis regulators: protease inhibitor	Protease inhibitor - Cystatin	(s)	T	B	-		-		-		-		-		-		-
Aa-12663	Proteolysis regulators: protease inhibitor	Protease inhibitor - Inducible metalloproteinase inhibitor	(s)	-	M	-		-		-		-		-		-		-
Aa-12657	Proteolysis regulators: protease inhibitor	Protease inhibitor - None	(s)	-	M	-		-		-		-		-		-		-
Aa-5541	Proteolysis regulators: protease inhibitor	Protease inhibitor - None	(s)	-	M	-		-		-		-		-		-		-
Aa-4306	Proteolysis regulators: protease inhibitor	Protease inhibitor - Serine (kazal type)	(s)	-	M	-		-		-		-		-		-		-
Aa-7100	Proteolysis regulators: protease inhibitor	Protease inhibitor - Serine (kazal type)	(s)	-	M	-		-		-		-		-		-		-
Aa-3745	Proteolysis regulators: protease inhibitor	Protease inhibitor - Serine I/II	(s)	-	B	-		-		-		-		-		-		-
Aa-5134	Proteolysis regulators: protease inhibitor	Protease inhibitor - Serine I/II	(s)	-	B	-		-		-		-		-		-		-
Aa-24416	Proteolysis regulators: protease inhibitor	Protease inhibitor - Serine serpin	(s)	T	B	-		-		AGAP005246	(Sfp)	-		-		ENSMUSP00000029423		Q99574	(Sfp)
Aa-28387	Proteolysis regulators: protease inhibitor	Protease inhibitor - Serine serpin	(s)	T	B	-		-		-		-		-		-		-
Aa-29155	Proteolysis regulators: protease inhibitor	Protease inhibitor - Serine serpin	(s)	SV	M	-		CPIJ010521		-		-		-		-		-
Aa-3779	Proteolysis regulators: protease inhibitor	Protease inhibitor - Serine serpin	(s)	-	B	-		-		-		-		-		-		-
Aa-56317	Proteolysis regulators: protease inhibitor	Protease inhibitor - Serine serpin	(s)	SV	M	-		-		-		-		-		-		-
Aa-6300	Proteolysis regulators: protease inhibitor	Protease inhibitor - Serine serpin	(s)	-	B	AAEL008364	(weak)	CPIJ011775		AGAP003139	(Sfp)	FBpp0082596		gi|328782084|ref|XP_397188.3|		-		-
Aa-16482	Proteolysis regulators: protease inhibitor	Protease inhibitor - Trypsin inhibitor	(s)	-	M	-		-		-		-		gi|328794325|ref|XP_003252043.1|		-		-
Aa-10382	RNA and protein synthesis	Ribosomal protein (40S s8)		T	B	-		-		-		-		-		-		-
Aa-4581	RNA and protein synthesis	Ribosomal protein (60S acidic ribosomal protein P2)		T	B	-		-		-		-		-		-		-
Aa-9223	RNA and protein synthesis	Threonyl-tRNA synthetase		-	B	-		-		-		-		-		-		-
Aa-9784	RNA and protein synthesis	Translation initiation factor 5A		T	B	AAEL003835		CPIJ001289		-		-		gi|110767655|ref|XP_624951.2|		-		-
Aa-13398	Signal transduction	Endocytosis/signaling protein EHD1		T	B	AAEL010403		CPIJ008639		AGAP004593		FBpp0082124		gi|328791164|ref|XP_003251526.1|		ENSMUSP00000025684		Q9H4M9
Aa-39723	Signal transduction	GTPase (Rab1/YPT1 small G protein superfamily)		T	B	AAEL006267		CPIJ010256		AGAP005255	(Sfp)	FBpp0087352		gi|66514595|ref|XP_623213.1|		ENSMUSP00000105719		Q96E17
Aa-29081	Signal transduction	Phosphatase (acid phosphatase/polyphosphate)		-	B	-		-		-		-		-		-		-
Aa-5809	Signal transduction	Tetraspanin		-	B	AAEL005137		CPIJ006782		AGAP011342		FBpp0074921		gi|66504429|ref|XP_624507.1|		-		-
Aa-27575	Transporters and protein export machinery	Amino acid transporter		-	B	-		-		-		-		gi|328779728|ref|XP_624573.2|		-		-
Aa-4531	Transporters and protein export machinery	Aquaporin		T	B	AAEL003512		-		AGAP008842		FBpp0087241		gi|328789939|ref|XP_624531.2|		ENSMUSP00000078088		P55087
Aa-25757	Transporters and protein export machinery	Clathrin		T	B	AAEL013614		CPIJ014882		AGAP003021		FBpp0308531		gi|328779022|ref|XP_623111.3|		ENSMUSP00000099475		Q00610
Aa-33502	Transporters and protein export machinery	GTPase (rab gdp-dissociation inhibitor)		T	B	AAEL012904	(Sfp)	CPIJ015309		AGAP010025		FBpp0297299		gi|110751295|ref|XP_623197.2|		ENSMUSP00000015435		P31150
Aa-12022	Transporters and protein export machinery	GTP-binding protein SEC4		-	B	-		-		-		-		-		-		-
Aa-13680	Transporters and protein export machinery	Mitochondrial solute carrier protein		SV	B	AAEL010884		CPIJ005941		AGAP002358		FBpp0073280	(sperm)	gi|58531215|ref|NP_001010975.1|		-		-
Aa-6693	Transporters and protein export machinery	Permease (major facilitator superfamily)		T	B	AAEL001113		CPIJ005703		-		FBpp0309074		gi|48097362|ref|XP_393759.1|		-		-
Aa-130234	Transporters and protein export machinery	Sodium/calcium exchanger		-	B	-		-		AGAP002859		FBpp0083404		-		-		F5H5B3
Aa-69884	Transporters and protein export machinery	Sodium/calcium exchanger		-	B	-		-		AGAP002859		FBpp0083404		-		-		-
Aa-7816	Transporters and protein export machinery	Synaptic vesicle protein BAIAP3		T	B	-		-		-		-		-		-		-
Aa-10141	Transporters and protein export machinery	Vacuolar H+-ATPase subunit		T	B	-		-		-		-		-		-		-
Aa-14389	Transporters and protein export machinery	Vacuolar H+-ATPase subunit		T	B	AAEL009808	(weak)	CPIJ015086		AGAP010298		FBpp0086468	(sperm)	gi|66515294|ref|XP_394769.2|		ENSMUSP00000021536		Q9Y5K8
Aa-20904	Transporters and protein export machinery	Vacuolar H+-ATPase subunit		T	B	-		-		-		-		-		-		-
Aa-25684	Transporters and protein export machinery	Vacuolar H+-ATPase subunit		T	B	AAEL005173	(sperm)	CPIJ002067		AGAP005845		FBpp0086320		gi|328781744|ref|XP_395359.4|		ENSMUSP00000022904		P21283
Aa-32239	Transporters and protein export machinery	Vacuolar H+-ATPase subunit		T	B	-		-		-		-		-		-		-
Aa-4703	Transporters and protein export machinery	Vacuolar H+-ATPase subunit		T	B	AAEL012035	(Sfp)	CPIJ006751		AGAP002401		FBpp0078349	(sperm)	gi|66556287|ref|XP_625098.1|		ENSMUSP00000019354		P36543
Aa-5546	Transporters and protein export machinery	Vacuolar H+-ATPase subunit		T	B	AAEL011025	(Sfp)	CPIJ009947		AGAP000721		FBpp0070584		gi|66548758|ref|XP_393438.2|		ENSMUSP00000013304		P61421
Aa-43739	Transporters and protein export machinery	Vesicle trafficking protein Sec-1		T	B	AAEL007282		CPIJ013548		AGAP003023		FBpp0302752		gi|328788642|ref|XP_396375.3|		ENSMUSP00000052440		P61764
Aa-20813	Other: C lectin	C-type lectin	(s)	SV	M	-		-		-		-		-		-		-
Aa-39765	Other: C lectin	C-type lectin	(s)	-	B	-		-		-		-		-		-		-
Aa-6192	Other: C lectin	C-type lectin	(s)	-	B	-		-		-		-		-		-		-
Aa-13905	Other: proteasome machinery	Spermatogenesis associated factor		-	B	-		-		-		-		-		-		-
Aa-12023	Other: protein modification machinery	Calreticulin		T	B	-		-		-		-		-		-		-
Aa-3705	Other: protein modification machinery	Chaperone (14-3-3 family)		T	B	AAEL011116		CPIJ013385		AGAP001151		FBpp0082989		gi|48096523|ref|XP_392479.1|		ENSMUSP00000070993		P62258
Aa-26944	Other: protein modification machinery	Glutaminyl cyclase		-	B	AAEL010727	(weak)	CPIJ009139		AGAP009673	(Sfp)	FBpp0077858		gi|328777998|ref|XP_395412.2|		ENSMUSP00000038732		Q16769
Aa-13381	Other: protein modification machinery	Heat shock protein		-	B	AAEL017263		CPIJ007196		AGAP001827		FBpp0290016	(Sfp)	gi|328784616|ref|XP_624153.3|		ENSMUSP00000125594		E9PJ21
Aa-14623	Other: protein modification machinery	Heat shock protein		T	B	-		-		-		-		-		-		-
Aa-14624	Other: protein modification machinery	Heat shock protein		T	B	AAEL012827		CPIJ002384		AGAP001424	(Sfp)	FBpp0084623	(Sfp)	gi|110758921|ref|XP_395614.3|		ENSMUSP00000020238		P14625	(Sfp)
Aa-15007	Other: protein modification machinery	Heat shock protein		T	B	-		-		-		-		-		-		-
Aa-16746	Other: protein modification machinery	Protein disulfide isomerase		T	B	-		-		-		-		-		-		-
Aa-16750	Other: protein modification machinery	Protein disulfide isomerase		-	B	-		-		-		-		-		-		-
Aa-16751	Other: protein modification machinery	Protein disulfide isomerase		T	B	-		-		-		-		-		-		-
Aa-16763	Other: protein modification machinery	Protein disulfide isomerase		-	B	AAEL001432		CPIJ015893		AGAP007393		FBpp0087164		gi|66546657|ref|XP_623282.1|		ENSMUSP00000028683		P30101	(Sfp)
Aa-195203	Other: protein modification machinery	Protein disulfide isomerase		T	M	-		-		-		-		-		-		-
Aa-20752	Other: salivary	Salivary antigen-5 related protein	(s)	-	M	AAEL009239	(Sfp)	-		-		-		-		-		-
Aa-30847	Other: salivary	Salivary antigen-5 related protein	(s)	-	B	-		-		-		-		-		-		-
Aa-150479	Other: salivary	Salivary apyrase	(s)	-	M	-		-		-		-		-		-		-
Aa-53503	Other: salivary	Salivary secreted	(s)	-	B	AAEL008802		CPIJ007777		AGAP012571		-		-		-		-
Aa-15857	Other: storage	Vitellogenin		-	B	AAEL012311		CPIJ016051		AGAP005103		FBpp0074167		-		-		-
Aa-121876	Unknown	None	(s)	-	B	Aaegsfp4	(Sfp)	-		-		-		-		-		-
Aa-12606	Unknown	None		-	M	-		-		-		-		-		-		-
Aa-135020	Unknown	None		SV	M	-		-		-		-		-		-		-
Aa-140565	Unknown	None		-	M	-		-		-		-		-		-		-
Aa-140567	Unknown	None		SV	M	-		-		-		-		-		-		-
Aa-140679	Unknown	None		-	B	-		-		-		-		gi|328786528|ref|XP_001121538.2|	(sperm)	-		-
Aa-150366	Unknown	None		-	M	-		-		-		-		-		-		-
Aa-15307	Unknown	None	(s)	-	M	-		-		-		-		-		-		-
Aa-15322	Unknown	None	(s)	-	M	-		-		-		-		-		-		-
Aa-15323	Unknown	None	(s)	-	M	-		-		-		-		-		-		-
Aa-15332	Unknown	None		-	M	SUPP_AEDES004095	(Sfp)	-		-		-		-		-		-
Aa-15336	Unknown	None	(s)	-	M	-		-		-		-		-		-		-
Aa-159758	Unknown	None		+	M	-		-		-		-		-		-		-
Aa-16385	Unknown	None		-	M	-		-		-		-		-		-		-
Aa-21938	Unknown	None	(s)	-	M	-		-		-		-		-		-		-
Aa-22540	Unknown	None	(s)	-	M	-		-		-		-		-		-		-
Aa-25949	Unknown	None	(s)	T	M	AAEL017369		CPIJ010091		-		-		-		-		-
Aa-28317	Unknown	None		-	M	Aaegsfp9	(Sfp)	-		-		-		-		-		-
Aa-30184	Unknown	None		SV	M	-		-		-		-		-		-		-
Aa-30185	Unknown	None	(s)	-	M	-		-		-		-		-		-		-
Aa-4511	Unknown	None		-	B	-		-		-		-		-		-		-
Aa-4525	Unknown	None	(s)	-	B	-		-		-		-		-		-		-
Aa-46646	Unknown	None	(s)	-	M	-		-		-		-		-		-		-
Aa-47604	Unknown	None		-	B	-		-		-		-		-		-		-
Aa-47669	Unknown	None		-	B	-		-		-		-		-		-		-
Aa-51219	Unknown	None	(s)	T	B	AAEL008478	(weak)	CPIJ000194		AGAP007665		FBpp0304144		-		-		-
Aa-5389	Unknown	None	(s)	-	M	-		-		-		-		-		-		-
Aa-74092	Unknown	None	(s)	+	M	-		-		-		-		-		-		-
Aa-7819	Unknown	None	(s)	-	B	-		-		-		-		-		-		-
Aa-7855	Unknown	None	(s)	-	M	-		-		-		-		-		-		-
Aa-7982	Unknown	None		-	M	-		-		-		-		-		-		-
Aa-7983	Unknown	None	(s)	-	M	-		-		-		-		-		-		-
Aa-8366	Unknown	None		-	B	-		-		-		-		-		-		-
Aa-8692	Unknown	None	(s)	SV	M	-		-		-		-		-		-		-
Aa-9320	Unknown	None		-	M	-		-		-		-		-		-		-
Aa-9828	Unknown	None		T	B	-		-		-		-		-		-		-
a Male tissue in which proteins were identified with high confidence (see Methods). SV = seminal vesicles; T = testes; - = neither seminal vesicles nor testes (putative protein from accessory glands); + = unable to resolve tissue(s) of identification from study (see Methods)
b Gender of mosquitoes from which transcripts were identified (see Methods). B = both males and females; M = males only
c Putative ortholog in the genome of each of the following species: Aedes aegypti, Culex quinquefasciatus, Anopheles gambiae, Drosophila melanogaster, Apis mellifera, Mus musulus, Homo sapiens. (Sfp) = reported seminal fluid protein for the species; (sperm) = reported sperm protein for the species; (weak) = ortholog in Aedes aegypti was not reported as an Sfp in Sirot et al. 2011 study, but was a…
d List of seminal fluid proteins not available for this species at time of publication.
e List of sperm proteins not available for this species at time of publication.
