# Supplementary material for: Identification and Characterization of Seminal Fluid Proteins in the Asian Tiger Mosquito, Aedes albopictus
Source: PLoS Negl Trop Dis. 2014 Jun 19;8(6):e2946. doi: 10.1371/journal.pntd.0002946 (PMC4063707; doi:10.1371/journal.pntd.0002946)
Supplement: Table S2 — Ae. albopictus putative sperm proteins transferred to females during mating (full functional annotation, putative tissue of origin, and putative orthologs in seven other species). (XLSX) [file pntd.0002946.s002.xlsx]

## Sheet: sperm full info
Ae. albopictus putative sperm protein	Classification category	Protein class	Secreted? (s)	Male Tissuea	Transcript originb	Ae. aegyptic		Cx. quinquefasciatusd,e		An. gambiaee		D. melanogaster		A. mellifera		M. musculus		H. sapiens
Aa-7971	Cytoskeletal	Actin related protein (Arp4p/Act3p)		SV, T	B	AAEL011197	(sperm)	CPIJ009808		AGAP000651		FBpp0100125	(sperm)	gi|297591987|ref|NP_001172075.1|	(sfp)	ENSMUSP00000101822		P63261
Aa-19539	Cytoskeletal	Dynein		SV, T	B	AAEL011478	(sfp)	CPIJ015622		AGAP001335		FBpp0297908		gi|328783822|ref|XP_003250348.1|	(sperm)	ENSMUSP00000136241		Q96FJ2	(sfp)
Aa-10439	Cytoskeletal	Microtubule associated complex		SV, T	B	-		-		-		-		-		-		-
Aa-187893	Cytoskeletal	Myosin		SV, T	M	AAEL012543	(sperm)	CPIJ009052		AGAP008186		-		-		-		-
Aa-190462	Cytoskeletal	Myosin		SV, T	M	-		-		-		-		-		-		-
Aa-193018	Cytoskeletal	Myosin		SV, T	M	-		-		-		FBpp0077250	(sperm)	-		-		-
Aa-5040	Cytoskeletal	Myosin		SV, T	B	-		CPIJ000853		-		-		-		-		-
Aa-159788	Cytoskeletal	Tubulin (alpha)		SV, T	M	-		-		-		-		-		-		-
Aa-25662	Cytoskeletal	Tubulin (beta)		SV, T	B	AAEL006642	(sperm)	CPIJ019940		AGAP001219		FBpp0081153	(sperm)	gi|328787562|ref|XP_391936.3|	(sperm)	-		-
Aa-28638	Hormone	None	(s)	SV, T	B	-		-		-		-		-		-		-
Aa-6647	Metabolism: amino acid	Aminotransferase (Alanine)		SV, T	B	AAEL009872		CPIJ017506		AGAP000901		FBpp0308869	(sperm)	gi|66563168|ref|XP_392720.2|		ENSMUSP00000023203		Q8TD30
Aa-175987	Metabolism: amino acid	Dehydrogenase (Glutamate/leucine/phenylalanine/valine )		SV, T	M	-		-		-		-		-		-		-
Aa-206597	Metabolism: amino acid	Dehydrogenase (Glutamate/leucine/phenylalanine/valine)		SV, T	M	AAEL003757	(sperm)	-		-		-		-		-		-
Aa-29288	Metabolism: amino acid	Dehydrogenase (Glutamate/leucine/phenylalanine/valine)		SV, T	B	AAEL010464	(sfp)	CPIJ014605		AGAP004362		FBpp0088990		gi|66523390|ref|XP_392776.2|	(sperm)	ENSMUSP00000022322		P00367
Aa-45445	Metabolism: amino acid	Dehydrogenase (isocitrate gamma subunit)		SV, T	B	AAEL000454	(sperm)	CPIJ002859		AGAP002728		FBpp0300338		gi|328784183|ref|XP_392811.2|		ENSMUSP00000127526		P50213
Aa-11143	Metabolism: carbohydrate	Dehydrogenase (2-oxoglutarate)		SV, T	B	AAEL006721		-		AGAP006366		-		gi|328786455|ref|XP_391838.3|		-		-
Aa-15467	Metabolism: carbohydrate	Dehydrogenase (glyceraldehyde 3-phosphate)		SV, T	B	AAEL016984		CPIJ005597		AGAP009623		FBpp0304864	(sperm)	gi|48142692|ref|XP_393605.1|	(sperm)	ENSMUSP00000113213		P04406
Aa-8460	Metabolism: carbohydrate	Kinase (pyruvate)		SV, T	B	AAEL012576		CPIJ008289		AGAP004596		FBpp0083610		gi|328786389|ref|XP_624390.2|	(sperm)	ENSMUSP00000128770		P14618
Aa-26579	Metabolism: carbohydrate	Mutarotase		SV, T	B	AAEL010590		CPIJ001655		AGAP004376		-		-		-		-
Aa-25258	Metabolism: detoxification	Alkyl hydroperoxide reductase/peroxiredoxin		SV, T	B	AAEL007135		CPIJ007943		AGAP001325		FBpp0100080		gi|328787790|ref|XP_624806.3|	(sperm)	ENSMUSP00000025904		P30044
Aa-26445	Metabolism: detoxification	Pyridine nucleotide-disulphide oxidoreductase		SV, T	B	AAEL006928	(sfp)	CPIJ019726		AGAP011629		FBpp0304195	(sperm)	-		-		-
Aa-14332	Metabolism: energy	ATP synthase subunit		SV, T	B	AAEL012175	(sperm)	CPIJ002271		AGAP005134		FBpp0071794	(sperm)	-		-		-
Aa-15044	Metabolism: energy	ATP synthase subunit		SV, T	B	AAEL003393		-		-		-		-		-		-
Aa-16902	Metabolism: energy	ATP synthase subunit		SV, T	B	AAEL008848	(sperm)	CPIJ001563		AGAP007966		FBpp0084907	(sperm)	gi|66554156|ref|XP_625078.1|		ENSMUSP00000110547		P36542
Aa-26406	Metabolism: energy	ATP synthase subunit		SV, T	B	AAEL005610	(sperm)	CPIJ006067		AGAP001138		FBpp0076134	(sperm)	-		ENSMUSP00000113022		P24539
Aa-9760	Metabolism: energy	ATP synthase subunit		SV, T	B	-		-		-		-		gi|48100966|ref|XP_392639.1|		ENSMUSP00000110396		K7ENP3
Aa-14916	Metabolism: energy	Cytochrome c		SV, T	B	AAEL004457	(sperm)	CPIJ019024		AGAP009537		FBpp0080446		gi|295842193|ref|NP_001170961.1|		ENSMUSP00000072829		P99999	(sfp)
Aa-28076	Metabolism: energy	Cytochrome c oxidase polypeptide		SV, T	B	AAEL014944		CPIJ008200		AGAP011159		FBpp0306911	(sperm)	gi|48095960|ref|XP_392368.1|	(sperm)	-		-
Aa-183071	Metabolism: energy	Cytochrome c oxidase subunit		SV, T	M	-		-		-		-		-		-		-
Aa-45778	Metabolism: energy	Cytochrome c oxidase subunit		SV, T	B	AAEL009257		CPIJ000470		AGAP007768		FBpp0297878		gi|288872189|ref|NP_001165876.1|		ENSMUSP00000123609		P09669
Aa-6752	Metabolism: energy	Cytochrome c oxidase subunit		SV, T	B	AAEL005170	(sperm)	-		-		-		-		-		-
Aa-6833	Metabolism: energy	Cytochrome c oxidase subunit		SV, T	B	AAEL008697		CPIJ004829		AGAP008724		-		gi|66534766|ref|XP_624987.1|	(sfp)	ENSMUSP00000079944		P10606
Aa-8918	Metabolism: energy	Cytochrome c oxidase subunit		SV, T	B	-		-		-		FBpp0100177	(sperm)	-		-		-
Aa-13766	Metabolism: energy	Cytochrome c1		SV, T	B	AAEL011871		CPIJ014410		AGAP006936		FBpp0297223		gi|66518223|ref|XP_397047.2|		ENSMUSP00000023210		P08574
Aa-22565	Metabolism: energy	Dehydrogenase (aldehyde)		SV, T	B	-		-		-		-		-		-		-
Aa-22566	Metabolism: energy	Dehydrogenase (aldehyde)		SV, T	B	AAEL009029		CPIJ007198		AGAP003652		FBpp0304847	(sperm)	gi|66530423|ref|XP_623084.1|		ENSMUSP00000031411		P05091
Aa-28702	Metabolism: energy	Dehydrogenase (aldehyde)		SV, T	B	AAEL005422		CPIJ007660		AGAP004366		FBpp0292150	(sperm)	gi|110760871|ref|XP_623512.2|		ENSMUSP00000043821		P30038
Aa-53138	Metabolism: energy	Dehydrogenase (branched chain alpha-ket)		SV, T	B	AAEL004338	(sfp)	CPIJ016430		AGAP010421		FBpp0084738	(sperm)	gi|110765839|ref|XP_625073.2|	(sperm)	ENSMUSP00000022268		P11177	(sperm)
Aa-30265	Metabolism: energy	Dehydrogenase (malate dehydrogenase)		SV, T	B	AAEL008166	(sperm)	CPIJ008366		AGAP001903		FBpp0082985		gi|66513092|ref|XP_392478.2|		ENSMUSP00000019323		P40926	(sfp)
Aa-59830	Metabolism: energy	Dehydrogenase (NADH ubiquinone)		SV, T	B	AAEL007054		CPIJ014084		AGAP012374		FBpp0289904		gi|328788222|ref|XP_003251087.1|		ENSMUSP00000027193		-
Aa-183621	Metabolism: energy	Dehydrogenase (NADH)		SV, T	M	-		-		-		-		-		-		-
Aa-34714	Metabolism: energy	Dehydrogenase (NADH)		SV, T	B	-		-		-		-		-		-		-
Aa-18112	Metabolism: energy	Dehydrogenase (NADH-ubiquinone)		SV, T	B	-		-		-		-		-		-		-
Aa-21906	Metabolism: energy	Fumarase		SV, T	B	-		-		-		-		-		-		-
Aa-38566	Metabolism: energy	Hydrolase (Acetyl-CoA)		SV, T	B	AAEL003746	(sfp)	CPIJ003886		AGAP004396		FBpp0306760	(sperm)	gi|66531438|ref|XP_392704.2|	(sfp)	-		-
Aa-167868	Metabolism: energy	Kinase (creatine)		SV, T	M	AAEL006042	(sperm)	CPIJ002029		AGAP002033		-		-		-		-
Aa-37140	Metabolism: energy	Mitochondrial electron transport		SV, T	B	AAEL010230		CPIJ002649		AGAP009865		FBpp0080051		gi|48107260|ref|XP_393089.1|		ENSMUSP00000022980		E7EWZ0
Aa-11848	Metabolism: energy	Mitofilin		SV, T	B	-		-		-		-		-		-		-
Aa-21748	Metabolism: energy	Synthase (Citrate synthase)		SV, T	B	-		-		-		-		-		-		-
Aa-33345	Metabolism: energy	Synthetase (GTP-specific succinyl-CoA synthetase beta subunit)		SV, T	B	AAEL011746		CPIJ006157		AGAP004744		FBpp0306437	(sperm)	gi|66548261|ref|XP_624343.1|		ENSMUSP00000022706		Q9P2R7
Aa-23276	Metabolism: energy	Synthetase (succinyl-CoA synthetase alpha subunit)		SV, T	B	AAEL006833		CPIJ018673		AGAP001312		FBpp0292215		gi|328775991|ref|XP_623800.2|	(sperm)	ENSMUSP00000065113		P53597
Aa-9290	Metabolism: energy	Transferase (Dihydrolipoamide acetyltransferase)		SV, T	B	-		-		-		-		gi|328788384|ref|XP_392679.4|	(sperm)	-		B7Z5W8
Aa-43642	Metabolism: energy	Ubiquinol-cytochrome c reductase subunit		SV, T	B	AAEL003675	(sperm)	CPIJ017217		AGAP008955		FBpp0306868		gi|328776195|ref|XP_394657.2|		ENSMUSP00000045284		P47985
Aa-5916	Metabolism: energy	Ubiquinol-cytochrome c reductase subunit		SV, T	B	AAEL005269	(sperm)	CPIJ011929		AGAP006099		-		-		-		-
Aa-22567	Metabolism: lipid	Dehydrogenase (aldehyde)		SV, T	B	-		-		-		-		-		-		-
Aa-50737	Metabolism: oxidant	Superoxide dismutase		SV, T	B	AAEL011498		CPIJ016031		AGAP010347		FBpp0075958		gi|295849268|ref|NP_001171498.1|	(sperm)	ENSMUSP00000023707		P00441	(sfp)
Aa-20177	Metabolism: oxidant	Thioredoxin and glutathione reductase selenoprotein		SV, T	B	AAEL002886		-		AGAP000565		-		-		-		-
Aa-150492	Proteolysis regulators: protease	Protease - Aminopeptidase (cytosol)	(s)	SV, T	M	-		CPIJ000990		-		-		-		-		-
Aa-150496	Proteolysis regulators: protease	Protease - Aminopeptidase (cytosol)	(s)	SV, T	M	-		-		-		-		-		-		-
Aa-150405	Proteolysis regulators: protease	Protease - Aminopeptidase (leucine)		SV, T	M	AAEL006975	(sperm)	CPIJ003539		AGAP007904		FBpp0304547	(sfp)	-		-		-
Aa-25408	Proteolysis regulators: protease	Protease - Mitochondrial processing		SV, T	B	AAEL005435		CPIJ013398		AGAP000935		FBpp0082460	(sperm)	gi|66500205|ref|XP_393509.2|		ENSMUSP00000030882		O75439
Aa-176110	Proteolysis regulators: protease	Protease - Trypsin		SV, T	M	-		-		-		-		-		-		-
Aa-30534	RNA and protein synthesis	Aconitase (RNA-binding translational regulator IRP)		SV, T	B	-		-		-		-		-		-		-
Aa-7399	RNA and protein synthesis	Elongation factor		SV, T	B	-		-		-		-		-		-		-
Aa-7502	RNA and protein synthesis	Elongation factor		SV, T	B	AAEL017096	(sperm)	CPIJ009303		AGAP007406		FBpp0304260	(sperm)	gi|62526112|ref|NP_001014993.1|		ENSMUSP00000042457		P68104
Aa-23719	RNA and protein synthesis	Ribosomal protein (40S ribosomal protein S14)		SV, T	B	AAEL005266		CPIJ006101		AGAP000655		FBpp0071051		-		ENSMUSP00000113504		P62263	(sfp)
Aa-4735	RNA and protein synthesis	Ribosomal protein (40s S3)		SV, T	B	AAEL008192		CPIJ013941		AGAP001910		FBpp0083802		gi|66504343|ref|XP_623731.1|		ENSMUSP00000032998		P23396
Aa-4716	RNA and protein synthesis	Ribosomal protein (60s L40 / ubiquitin 60 S)		SV, T	B	AAEL006511		CPIJ002413		AGAP007927		FBpp0306837		gi|328790048|ref|XP_003251368.1|		-		-
Aa-28226	RNA and protein synthesis	Ribosomal protein (L28)		SV, T	B	AAEL008353		CPIJ008421		AGAP005427		FBpp0297522		gi|66552169|ref|XP_625152.1|		-		-
Aa-3560	RNA and protein synthesis	Ribosomal protein (L32e)		SV, T	B	-		-		-		-		-		-		-
Aa-7922	Signal transduction	Apoptosis-inducing factor		SV, T	B	AAEL002016		CPIJ002642		AGAP008044		FBpp0077503		gi|328783113|ref|XP_395674.4|	(sperm)	ENSMUSP00000041104		O95831
Aa-54066	Signal transduction	B-cell receptor-associated protein 31-like		SV, T	B	AAEL003130		CPIJ014509		-		FBpp0072481		gi|48139903|ref|XP_397055.1|		ENSMUSP00000002091		P51572
Aa-4904	Transporters and protein export machinery	ATPase subunit (Sodium/potassium-transporting-ATPase subunit)		SV, T	B	AAEL012062		-		AGAP002858		-		gi|328784260|ref|XP_003250422.1|		ENSMUSP00000079691		B7Z2T0
Aa-10138	Transporters and protein export machinery	ATPase subunit (Vacuolar H+-ATPase subunit)		SV, T	B	-		-		-		-		-		-		-
Aa-15912	Transporters and protein export machinery	ATPase subunit (Vacuolar H+-ATPase subunit)		SV, T	B	AAEL005798	(sperm)	CPIJ003418		AGAP002884		FBpp0290875	(sperm)	gi|66531434|ref|XP_624112.1|		ENSMUSP00000006435		P21281
Aa-25682	Transporters and protein export machinery	ATPase subunit (Vacuolar H+-ATPase subunit)		SV, T	B	AAEL006516	(sfp)	CPIJ002428		AGAP009486		FBpp0307142		gi|328792071|ref|XP_003251675.1|		ENSMUSP00000040756		Q9UI12
Aa-34693	Transporters and protein export machinery	Hydrogen-transporting ATP synthase G-subunit		SV, T	B	AAEL006509	(sperm)	CPIJ002431		AGAP009491		FBpp0297136	(sperm)	gi|328791879|ref|XP_001120420.2|		ENSMUSP00000136375		O75964
Aa-25821	Transporters and protein export machinery	Lectin (mannose)		SV, T	B	-		-		-		-		gi|328785297|ref|XP_623191.2|		-		-
Aa-17325	Transporters and protein export machinery	Mitochondrial proton-transporting ATP synthase complex coupling factor		SV, T	B	AAEL009964		CPIJ010013		AGAP006879		FBpp0292847	(sperm)	-		-		-
Aa-24110	Transporters and protein export machinery	Mitochondrial proton-transporting ATP synthase complex coupling factor		SV, T	B	AAEL014681		CPIJ004713		AGAP012515		FBpp0072247	(sperm)	gi|48138741|ref|XP_393421.1|		-		-
Aa-5792	Transporters and protein export machinery	Mitochondrial solute carrier protein		SV, T	B	AAEL004855	(sperm)	CPIJ012918		AGAP006782		-		-		ENSMUSP00000016463		P12236
Aa-23516	Transporters and protein export machinery	Synaptobrevin (VAMP-like protein)		SV, T	B	AAEL013571		CPIJ018475		AGAP007721		-		-		-		-
Aa-34188	Transporters and protein export machinery	Voltage-dependent anion channel		SV, T	B	AAEL001872	(sperm)	CPIJ000967		AGAP009833		FBpp0304343	(sperm)	gi|66521459|ref|XP_623725.1|		ENSMUSP00000022293		P45880	(sperm)
Aa-14696	Other: proteasome machinery	Spermatogenesis associated factor?		SV, T	B	-		-		-		-		-		-		-
Aa-4593	Other: protein modification machinery	Chaperone (14-3-3 family)		SV, T	B	AAEL006885		CPIJ008589		AGAP007643		FBpp0305137		-		ENSMUSP00000105991		P63104
Aa-41181	Other: protein modification machinery	Chaperone (chaperonin)		SV, T	B	AAEL011584		CPIJ008889		AGAP004002		FBpp0073291		gi|66547450|ref|XP_392899.2|		ENSMUSP00000027123		P10809	(sperm)
Aa-32597	Other: protein modification machinery	Cyclophilin type peptidyl-prolyl cis-trans isomerase		SV, T	B	AAEL011758		-		AGAP000462		FBpp0074017		gi|66534750|ref|XP_393381.2|		ENSMUSP00000022419		P30405
Aa-12362	Other: protein modification machinery	Heat shock protein		SV, T	B	AAEL017349	(sperm)	-		AGAP004192		FBpp0073448	(sfp)	-		-		-
Aa-16730	Other: protein modification machinery	Heat shock protein		SV, T	B	-		-		-		-		-		-		-
Aa-41828	Other: protein modification machinery	Heat shock protein		SV, T	B	AAEL017315		-		AGAP010331		FBpp0305265		-		-		-
Aa-5623	Other: protein modification machinery	Heat shock protein		SV, T	B	-		CPIJ004454		AGAP010876		FBpp0308990		gi|229892203|ref|NP_001153520.1|		ENSMUSP00000025217		P38646
Aa-11291	Other: protein modification machinery	Oxidoreductase (Thioredoxin)		SV, T	B	AAEL010777		CPIJ012011		AGAP009584	(sfp)	FBpp0079437		gi|48104680|ref|XP_392963.1|		ENSMUSP00000030051		P10599	(sfp)
Aa-32890	Other: protein modification machinery	Peptidyl-prolyl cis-trans isomerase		SV, T	B	AAEL013279		CPIJ004991		AGAP007088	(sfp)	FBpp0071844	(sfp)	-		ENSMUSP00000034947		P23284
Aa-54604	Other: protein modification machinery	Prohibitin		SV, T	B	AAEL013952		-		-		-		-		-		-
Aa-60163	Other: protein modification machinery	Prohibitin		SV, T	B	AAEL009345		CPIJ007073		AGAP009323		FBpp0080708	(sperm)	gi|48097857|ref|XP_391959.1|		ENSMUSP00000119603		P35232
Aa-140678	Unknown	None		SV, T	M	-		-		-		FBpp0084647		-		-		-
Aa-145956	Unknown	None		SV, T	M	AAEL008779	(sperm)	-		-		-		-		-		-
Aa-167882	Unknown	None	(s)	SV, T	M	AAEL010882	(sperm)	-		-		-		-		-		-
Aa-174817	Unknown	None		SV, T	M	-		-		-		-		-		-		-
Aa-176049	Unknown	None		SV, T	M	-		-		-		-		-		-		-
Aa-176077	Unknown	None	(s)	SV, T	M	-		-		-		-		-		-		-
Aa-182963	Unknown	None	(s)	SV, T	M	AAEL000637	(sperm)	CPIJ009621		-		-		-		-		-
Aa-182964	Unknown	None	(s)	SV, T	M	-		-		-		-		-		-		-
Aa-183082	Unknown	None		SV, T	M	AAEL003501		CPIJ020250		AGAP001620		FBpp0083866	(sperm)	gi|328793220|ref|XP_001123232.2|	(sperm)	ENSMUSP00000093117		Q3SX64
Aa-185869	Unknown	None		SV, T	M	AAEL004659		CPIJ016013		-		-		-		-		-
Aa-190404	Unknown	None		SV, T	M	AAEL006017		CPIJ007580		-		FBpp0100108	(sperm)	-		-		-
Aa-195145	Unknown	None		SV, T	M	AAEL010149	(sperm)	-		AGAP007785		FBpp0083568	(sperm)	gi|328779338|ref|XP_003249632.1|	(sperm)	ENSMUSP00000076647		-
Aa-198828	Unknown	None		SV, T	M	-		CPIJ006525		-		-		-		-		-
Aa-206656	Unknown	None		SV, T	M	-		CPIJ007357		-		-		-		-		-
Aa-206732	Unknown	None		SV, T	M	-		-		-		-		-		-		-
Aa-3755	Unknown	None	(s)	SV, T	M	-		-		-		-		-		-		-
Aa-4267	Unknown	None	(s)	SV, T	B	-		-		-		-		-		-		-
Aa-59104	Unknown	None		SV, T	B	AAEL009707	(sperm)	CPIJ017629		-		-		-		-		-
Aa-6266	Unknown	None	(s)	SV, T	M	-		-		-		-		-		-		-
Aa-6370	Unknown	None	(s)	SV, T	B	-		-		-		-		-		-		-
Aa-74093	Unknown	None		SV, T	B	-		-		-		-		-		-		-
a Male tissue in which proteins were identified with high confidence (see Methods). SV = seminal vesicles; T = testes.
b Gender of mosquitoes from which transcripts were identified (see Methods). B = both males and females; M = males only.
c Putative ortholog in the genome of each of the following species: Aedes aegypti, Culex quinquefasciatus, Anopheles gambiae, Drosophila melanogaster, Apis mellifera, Mus musulus, Homo sapiens. (Sfp) = reported seminal fluid protein for the species; (sperm) = reported sperm protein for the species.
d List of seminal fluid proteins not available for this species at time of publication.
e List of sperm proteins not available for this species at time of publication.
