# Supplementary material for: Identification and Characterization of Seminal Fluid Proteins in the Asian Tiger Mosquito, Aedes albopictus
Source: PLoS Negl Trop Dis. 2014 Jun 19;8(6):e2946. doi: 10.1371/journal.pntd.0002946 (PMC4063707; doi:10.1371/journal.pntd.0002946)
Supplement: Table S6 — Estimation of dN/dS for Ae. albopictus control genes with putative orthologs in Ae. aegypti. (XLS) [file pntd.0002946.s006.xls]

## Sheet: yn00.summary.controls
Ae. albopictus putative control gene	Ae. aegypti putative ortholog	dN	dN_SEa	dS	dS_SEa	omega = dN/dS
Aa-100008	AAEL012445	0.1175	0.0234	0.0978	0.0324	1.202
Aa-100018	AAEL007202	0.0454	0.0074	1.3235	0.3711	0.0343
Aa-100043	AAEL013483	0.023	0.0067	0.9208	0.1966	0.0249
Aa-100056	AAEL004875	0.0414	0.0098	0.2144	0.0358	0.1932
Aa-100080	AAEL005054	0.0205	0.0073	1.2161	0.3763	0.0168
Aa-100177	AAEL003921	0.01	0.0058	0.5108	0.1182	0.0196
Aa-100453	AAEL001615	0.0666	0.0153	0.6282	0.1346	0.106
Aa-100483	AAEL000230	0.0682	0.0121	0.4781	0.0878	0.1427
Aa-100499	AAEL000186	0.0269	0.0083	0.6034	0.1021	0.0445
Aa-100634	AAEL003938	0.0041	0.0029	1.6892	0.8079	0.0024
Aa-100668	AAEL017424	0.1012	0.0105	0.9681	0.1551	0.1045
Aa-10070	AAEL002549	0.0137	0.0079	0.239	0.0634	0.0573
Aa-100827	AAEL012818	0.0096	0.0051	0.5498	0.1104	0.0175
Aa-100851	AAEL003178	0.1115	0.016	4.556	280.811	0.0245
Aa-100981	AAEL006832	0.0131	0.0076	0.4921	0.1451	0.0266
Aa-101160	AAEL009911	0.01	0.0054	0.6741	0.1443	0.0149
Aa-10118	AAEL004930	0.0203	0.0055	0.6348	0.1217	0.0319
Aa-101478	AAEL013736	0.0194	0.0074	0.8063	0.1713	0.0241
Aa-101520	AAEL001910	0.0465	0.0088	0.8922	0.1464	0.0521
Aa-10158	AAEL002294	0.0236	0.0042	0.7725	0.0921	0.0306
Aa-101623	AAEL011666	0.0497	0.0118	0.9745	0.2225	0.051
Aa-101660	AAEL008170	0	0	0.6508	0.1507	0
Aa-101730	AAEL008610	0.0492	0.0108	0.7468	0.1248	0.066
Aa-10175	AAEL004076	0.0405	0.0104	1.0046	0.2469	0.0403
Aa-10177	AAEL006171	0.0014	0.0014	0.4229	0.0572	0.0033
Aa-10178	AAEL001777	0	0	0.1113	0.0391	0
Aa-101911	AAEL000217	0.0066	0.0026	0.3817	0.0496	0.0172
Aa-101913	AAEL003397	0.0235	0.0073	0.898	0.2036	0.0261
Aa-102006	AAEL000609	0.0252	0.0082	0.3862	0.0724	0.0652
Aa-10202	AAEL003503	0.0387	0.0278	0.3137	0.1691	0.1235
Aa-10205	AAEL017357	0.0119	0.0034	0.5566	0.0563	0.0213
Aa-10206	AAEL017357	0.0219	0.003	0.619	0.0422	0.0354
Aa-102064	AAEL005943	0.0203	0.006	0.6613	0.0987	0.0307
Aa-102309	AAEL014349	0.1394	0.0227	0.7298	0.1667	0.191
Aa-102520	AAEL010067	0	0	0.1753	0.0421	0
Aa-102575	AAEL010069	0.0201	0.0056	3.7943	5.4674	0.0053
Aa-102587	AAEL008850	0.0104	0.0052	1.2954	0.4753	0.008
Aa-103000	AAEL008616	0.0418	0.0179	0.1989	0.092	0.2099
Aa-103008	AAEL006748	0.0087	0.0051	0.4902	0.1041	0.0178
Aa-10303	AAEL001218	0.0182	0.0039	1.2112	0.2177	0.015
Aa-103064	AAEL003803	0.0467	0.0091	0.9367	0.1932	0.0499
Aa-103169	AAEL010572	0.0037	0.0037	0.389	0.0943	0.0095
Aa-10330	AAEL015038	0.0364	0.0076	0.5486	0.0772	0.0663
Aa-103392	AAEL017543	0.0299	0.0067	1.3716	0.3982	0.0218
Aa-103401	AAEL017042	0.1383	0.0238	0.4668	0.092	0.2963
Aa-103588	AAEL003950	0.1148	0.0134	1.7803	0.8386	0.0645
Aa-104084	AAEL007313	0.0834	0.0185	0.8722	0.2192	0.0956
Aa-104130	AAEL001926	0.0949	0.0193	1.1285	0.2286	0.0841
Aa-104164	AAEL007295	0.1489	0.0237	1.1319	0.3978	0.1316
Aa-104245	AAEL014092	0.0444	0.0147	0.4379	0.1256	0.1015
Aa-10429	AAEL004783	0.0119	0.0049	0.2974	0.057	0.04
Aa-104375	AAEL001442	0.003	0.0017	0.594	0.067	0.005
Aa-104462	AAEL001819	0.0353	0.0089	0.4067	0.0659	0.0867
Aa-10458	AAEL012740	0.0134	0.0067	0.1083	0.0344	0.1234
Aa-104580	AAEL002777	0.0627	0.0127	1.0058	0.2519	0.0624
Aa-10461	AAEL001798	0	0	0.1566	0.0362	0
Aa-104623	AAEL001729	0.0405	0.0097	1.1533	0.3088	0.0351
Aa-104631	AAEL000315	0.023	0.0067	1.0234	0.2331	0.0225
Aa-104677	AAEL008883	0.0666	0.01	0.5224	0.0682	0.1275
Aa-104682	AAEL001339	0.0255	0.0064	1.1037	0.2144	0.0231
Aa-104699	AAEL004237	0.0329	0.0083	2.265	3.5187	0.0145
Aa-104720	AAEL008834	0.1088	0.0112	0.9116	0.1419	0.1194
Aa-104748	AAEL007137	0.0224	0.0055	0.8881	0.1354	0.0252
Aa-104837	AAEL008437	0.0274	0.0062	1.5347	0.2376	0.0178
Aa-10484	AAEL002687	0.0043	0.0019	0.5071	0.0511	0.0084
Aa-10488	AAEL002688	0.0196	0.0046	0.5114	0.0614	0.0383
Aa-105006	AAEL006620	0.0781	0.0113	0.7702	0.115	0.1014
Aa-105099	AAEL006957	0.1106	0.0159	0.726	0.1288	0.1524
Aa-10527	AAEL001605	0.0276	0.0067	0.4287	0.0744	0.0643
Aa-105642	AAEL001270	0.0224	0.0055	0.5235	0.0611	0.0427
Aa-105821	AAEL003573	0.0164	0.0047	0.4559	0.0616	0.0359
Aa-10611	AAEL001365	0.0525	0.0107	0.5572	0.087	0.0942
Aa-106329	AAEL008519	0.0749	0.0122	0.5441	0.0822	0.1377
Aa-106489	AAEL011928	0.0706	0.013	0.7656	0.1303	0.0923
Aa-106521	AAEL011630	0.0733	0.0135	0.697	0.1331	0.1051
Aa-10655	AAEL005605	0.0227	0.0041	0.7784	0.0858	0.0292
Aa-106631	AAEL007739	0.0248	0.0077	0.2686	0.0487	0.0924
Aa-106633	AAEL010511	0.0086	0.0039	0.7424	0.1355	0.0116
Aa-10665	AAEL005902	0.0372	0.006	0.7605	0.0841	0.0489
Aa-10673	AAEL004169	0.0103	0.006	0.1888	0.0529	0.0545
Aa-106751	AAEL013869	0.019	0.0049	0.8886	0.1325	0.0214
Aa-10683	AAEL013111	0.0285	0.0054	0.6244	0.0622	0.0457
Aa-106878	AAEL002219	0.005	0.0032	0.6002	0.1259	0.0083
Aa-106956	AAEL012596	0.0317	0.0125	0.4779	0.1693	0.0663
Aa-106963	AAEL010729	0.0095	0.0037	1.334	0.2055	0.0071
Aa-106996	AAEL007532	0.0213	0.0081	1.25	0.2823	0.0171
Aa-10704	AAEL002796	0.0377	0.0059	0.6071	0.0736	0.0621
Aa-10712	AAEL013875	0.0759	0.0129	0.5164	0.0847	0.147
Aa-107194	AAEL010761	0.0299	0.0076	2.1285	2.0017	0.0141
Aa-107208	AAEL003243	0.0908	0.0141	1.2973	0.2333	0.07
Aa-107372	AAEL000079	0.0263	0.0084	1.9081	1.8307	0.0138
Aa-107418	AAEL011927	0.0026	0.0026	0.9503	0.2237	0.0027
Aa-107433	AAEL006016	0.0208	0.0057	0.5884	0.0765	0.0353
Aa-107434	AAEL012059	0.0263	0.0076	0.9921	0.1982	0.0265
Aa-107435	AAEL007838	0.0202	0.007	0.5167	0.1211	0.0391
Aa-107438	AAEL014212	0.009	0.0026	2.5712	3.0348	0.0035
Aa-107453	AAEL013973	0.0493	0.0117	0.7596	0.1628	0.0649
Aa-107518	AAEL010832	0.0263	0.0091	0.6423	0.1465	0.0409
Aa-107615	AAEL004809	0.1124	0.0197	0.7883	0.1582	0.1425
Aa-107700	AAEL003034	0.0981	0.0098	1.0874	0.1507	0.0902
Aa-107792	AAEL007356	0.0818	0.01	0.8011	0.1121	0.1021
Aa-107793	AAEL002837	0.0617	0.0119	2.2941	2.5595	0.0269
Aa-107980	AAEL000450	0.0091	0.0046	1.266	0.3854	0.0072
Aa-107982	AAEL014388	0.035	0.007	1.9308	1.2128	0.0181
Aa-108195	AAEL006134	0.1108	0.0161	1.0204	0.2203	0.1086
Aa-108502	AAEL011054	0.5516	0.1379	0.4499	0.2303	1.226
Aa-108963	AAEL008140	0.0201	0.0067	1.2203	0.3289	0.0165
Aa-109478	AAEL000394	0.0035	0.0025	0.9481	0.1866	0.0037
Aa-109487	AAEL010251	0.0135	0.0046	0.8043	0.1437	0.0168
Aa-109492	AAEL012327	0.0241	0.0114	0.6611	0.209	0.0365
Aa-10951	AAEL007306	0.0016	0.0009	0.4316	0.0357	0.0036
Aa-109658	AAEL002225	0.0467	0.013	0.9538	0.2644	0.049
Aa-109659	AAEL001468	0.0476	0.0082	0.8215	0.1173	0.0579
Aa-109670	AAEL007035	0.114	0.0192	1.3861	0.6218	0.0822
Aa-10975	AAEL011776	0.0031	0.0022	0.4084	0.061	0.0077
Aa-109819	AAEL010673	0.0335	0.0151	0.7396	0.2464	0.0454
Aa-110031	AAEL007351	0.0487	0.0101	0.5322	0.0833	0.0915
Aa-110036	AAEL014854	0.0074	0.0052	0.2277	0.0746	0.0324
Aa-110088	AAEL000004	0.0623	0.0079	0.6198	0.0629	0.1005
Aa-110113	AAEL000065	0.0719	0.0122	1.2817	0.2279	0.0561
Aa-11014	AAEL004076	0.0431	0.007	1.2545	0.26	0.0343
Aa-11018	AAEL000770	0.0056	0.0025	0.2923	0.0387	0.0193
Aa-110233	AAEL017008	0.4333	0.1034	1.394	0.7203	0.3108
Aa-11031	AAEL008692	0	0	0.4879	0.1515	0
Aa-110442	AAEL011012	0.0029	0.0018	0.4139	0.0609	0.007
Aa-110610	AAEL004507	0.0213	0.0076	0.8419	0.1666	0.0253
Aa-110613	AAEL010495	0.2611	0.0411	0.0727	0.0249	3.5898
Aa-11075	AAEL011022	0.0177	0.0063	0.8526	0.2859	0.0207
Aa-11085	AAEL002121	0	0	0.2687	0.0728	0
Aa-11116	AAEL012014	0.0039	0.0023	0.4976	0.0722	0.0079
Aa-11126	AAEL002508	0.0021	0.0015	0.6289	0.0814	0.0033
Aa-11137	AAEL000084	0.3812	0.0797	0.8833	0.2953	0.4316
Aa-111551	AAEL014281	0.0087	0.005	1.1637	0.4631	0.0075
Aa-111556	AAEL011390	0.0428	0.0089	1.126	0.2673	0.038
Aa-111619	AAEL014154	0.0148	0.0058	0.9366	0.1757	0.0158
Aa-11163	AAEL001358	0.0933	0.0169	0.505	0.0912	0.1847
Aa-111683	AAEL006654	0.0306	0.0084	0.9243	0.2494	0.0331
Aa-111793	AAEL005162	0.0216	0.0077	1.3079	0.4287	0.0165
Aa-111808	AAEL013644	0.0173	0.0054	0.4878	0.0746	0.0356
Aa-111873	AAEL000289	0.086	0.0096	0.9395	0.1362	0.0916
Aa-112104	AAEL000372	0.0237	0.0069	0.8051	0.1416	0.0294
Aa-112496	AAEL013187	0.2625	0.0329	1.7938	0.5581	0.1464
Aa-11279	AAEL004722	0.0252	0.0048	0.3982	0.0395	0.0632
Aa-112899	AAEL010643	0	0	0.2336	0.0761	0
Aa-112917	AAEL011147	0.0118	0.0043	1.0964	0.2093	0.0108
Aa-11299	AAEL004846	0	0	0.5787	0.0987	0
Aa-11300	AAEL009167	0.0245	0.0053	0.8049	0.1115	0.0304
Aa-11330	AAEL013625	0.0019	0.0019	0.2451	0.0516	0.0078
Aa-113378	AAEL013752	0.0037	0.0037	0.2783	0.0639	0.0135
Aa-11367	AAEL010977	0.0116	0.003	0.3946	0.0384	0.0294
Aa-113701	AAEL011398	0.2232	0.03	0.7776	0.1672	0.2871
Aa-113915	AAEL015035	0	0	0.1428	0.0388	0
Aa-11415	AAEL009317	0	0	0.1851	0.0369	0
Aa-114218	AAEL011780	0.033	0.0069	1.5048	0.4929	0.0219
Aa-114237	AAEL000832	0.0149	0.0053	1.4469	0.2592	0.0103
Aa-114252	AAEL008962	0.0532	0.0137	0.8046	0.1607	0.0661
Aa-114273	AAEL013262	0.298	0.0325	1.4627	0.6457	0.2037
Aa-114275	AAEL008263	0.0073	0.0046	0.3059	0.0633	0.0237
Aa-114351	AAEL017562	0.0176	0.0063	0.7298	0.1522	0.0241
Aa-114519	AAEL001307	0.0201	0.0083	0.5476	0.1552	0.0368
Aa-11464	AAEL017258	0.0981	0.0189	0.3546	0.0534	0.2766
Aa-11486	AAEL009864	0.0184	0.0051	0.6828	0.1075	0.0269
Aa-115112	AAEL009887	0.0365	0.0058	0.8375	0.1105	0.0435
Aa-11534	AAEL003670	0.0154	0.0035	0.4398	0.0496	0.035
Aa-115433	AAEL013258	0.0374	0.0086	0.9115	0.161	0.041
Aa-115537	AAEL012211	0.0632	0.0125	1.1543	0.3289	0.0547
Aa-11554	AAEL003916	0.026	0.0076	0.32	0.0459	0.0813
Aa-11567	AAEL014311	0.0111	0.0042	0.4252	0.0724	0.0262
Aa-115798	AAEL000763	0.0107	0.0076	0.3282	0.0948	0.0325
Aa-115902	AAEL003157	0.043	0.0087	1.2377	0.3303	0.0348
Aa-116019	AAEL013150	0.0168	0.0072	1.057	0.2576	0.0159
Aa-116028	AAEL006680	0.0198	0.0089	0.7762	0.1927	0.0255
Aa-116155	AAEL010007	0.0736	0.0141	0.8409	0.1603	0.0875
Aa-116270	AAEL010469	0.0038	0.0027	0.3383	0.0562	0.0111
Aa-11636	AAEL005221	0.0162	0.0045	0.3356	0.0483	0.0484
Aa-116403	AAEL012142	0.1074	0.0128	1.0527	0.1995	0.102
Aa-116460	AAEL006628	0.0422	0.0116	0.6096	0.1181	0.0693
Aa-11662	AAEL013992	0	0	0.641	0.2125	0
Aa-116711	AAEL004570	0.0528	0.0114	0.6067	0.1096	0.0871
Aa-117079	AAEL000076	0.011	0.0042	0.6755	0.0918	0.0163
Aa-117092	AAEL007980	0.1689	0.0185	1.4206	0.4708	0.1189
Aa-117158	AAEL014646	0.0639	0.0155	1.0376	0.3154	0.0616
Aa-117178	AAEL003899	0.044	0.0097	0.5295	0.0739	0.0831
Aa-11722	AAEL017541	0.1256	0.0398	0.1744	0.0854	0.7205
Aa-117286	AAEL006648	0.0358	0.0089	1.5853	0.3596	0.0226
Aa-11732	AAEL012099	0.0702	0.0122	0.7949	0.1371	0.0884
Aa-117459	AAEL009708	0.0131	0.0066	0.333	0.0742	0.0394
Aa-11750	AAEL003658	0.0137	0.0029	0.6409	0.0642	0.0213
Aa-117507	AAEL008320	0.0745	0.0122	2.3459	3.3943	0.0317
Aa-117515	AAEL010971	0.019	0.0078	0.4801	0.0813	0.0395
Aa-117536	AAEL003608	0.0481	0.0093	0.8583	0.1532	0.0561
Aa-117540	AAEL003896	0.0332	0.0109	0.4766	0.0877	0.0697
Aa-117583	AAEL009438	0.0796	0.0131	2.3646	3.5904	0.0337
Aa-117588	AAEL004096	0.0435	0.008	0.8078	0.1342	0.0538
Aa-117616	AAEL009579	0.0315	0.0077	1.0275	0.2408	0.0306
Aa-117653	AAEL000403	0.0519	0.0095	0.4402	0.0634	0.1178
Aa-11769	AAEL011657	0.0034	0.0017	0.4682	0.0543	0.0073
Aa-11780	AAEL013844	0.0171	0.0092	0.8455	0.2641	0.0202
Aa-117877	AAEL010355	0.0725	0.0099	0.8679	0.1383	0.0835
Aa-118255	AAEL015034	0.0507	0.0117	0.9694	0.2395	0.0523
Aa-118340	AAEL003019	0.0285	0.0068	0.8256	0.1326	0.0345
Aa-11850	AAEL014419	0.0036	0.0036	0.5513	0.1205	0.0065
Aa-118560	AAEL006188	0.0057	0.0057	0.346	0.0931	0.0163
Aa-11893	AAEL002572	0	0	0.1442	0.0376	0
Aa-118932	AAEL010458	0.0141	0.0077	0.6005	0.1575	0.0234
Aa-119198	AAEL006313	0.0406	0.0109	1.5537	0.4118	0.0262
Aa-119223	AAEL001982	0.02	0.0071	0.9725	0.2089	0.0205
Aa-119268	AAEL007423	0.1039	0.018	0.8615	0.171	0.1205
Aa-119353	AAEL007025	0.4066	0.0389	0.7453	0.1487	0.5455
Aa-119499	AAEL012518	0.0288	0.0078	0.7828	0.1349	0.0368
Aa-119632	AAEL002427	0.0097	0.0061	0.6039	0.1272	0.016
Aa-119810	AAEL008417	0.0078	0.0045	0.7845	0.172	0.01
Aa-12003	AAEL011104	0.1583	0.0083	0.6277	0.0422	0.2522
Aa-120225	AAEL012523	0.01	0.0039	1.2505	0.3503	0.008
Aa-12032	AAEL001709	0.0338	0.0111	0.2172	0.0487	0.1555
Aa-12049	AAEL000478	0.0164	0.0078	0.9019	0.2315	0.0182
Aa-12065	AAEL000823	0.0099	0.005	0.2347	0.0557	0.0422
Aa-120681	AAEL008335	0.0045	0.0045	0.6986	0.2022	0.0064
Aa-120917	AAEL004466	0.1773	0.0277	0.7591	0.169	0.2336
Aa-12094	AAEL017198	0	0	0.4145	0.1214	0
Aa-12107	AAEL005909	0	0	0.4426	0.1007	0
Aa-121169	AAEL015060	0.1175	0.0148	0.9417	0.1608	0.1247
Aa-12139	AAEL001916	0.0184	0.0062	0.3811	0.0762	0.0483
Aa-12148	AAEL011415	0.0089	0.0033	0.6318	0.0799	0.0141
Aa-121537	AAEL004581	0.0697	0.0174	0.4135	0.0943	0.1685
Aa-12170	AAEL000987	0.0021	0.0021	0.2609	0.0544	0.0082
Aa-12174	AAEL005017	0.0394	0.006	0.4836	0.0419	0.0815
Aa-121821	AAEL007406	0.0611	0.0116	1.0936	0.2673	0.0559
Aa-121874	AAEL012855	0.3183	0.0254	0.9672	0.178	0.3291
Aa-121897	AAEL011244	0.0522	0.011	0.858	0.164	0.0608
Aa-121902	AAEL006852	0.0823	0.0216	0.6928	0.2483	0.1188
Aa-121923	AAEL011118	0.052	0.0123	0.9441	0.1898	0.0551
Aa-121949	AAEL006233	0	0	0.0615	0.0359	0
Aa-121970	AAEL002533	0.0263	0.0118	0.927	0.3123	0.0283
Aa-121986	AAEL013218	0.0892	0.0099	0.6949	0.0851	0.1283
Aa-122052	AAEL006063	0.0117	0.0048	0.7237	0.1161	0.0161
Aa-122101	AAEL005224	0	0	0.0651	0.0296	0
Aa-12285	AAEL005769	0.0096	0.0026	0.9682	0.1266	0.0099
Aa-122874	AAEL006022	0.0078	0.0039	0.8234	0.1435	0.0094
Aa-12306	AAEL006543	0.0163	0.0057	0.4364	0.0701	0.0373
Aa-123308	AAEL008505	0.042	0.0071	0.8285	0.1158	0.0507
Aa-123337	AAEL001767	0.8041	0.2635	0.5419	0.267	1.4838
Aa-12334	AAEL014885	0.0234	0.0072	0.2501	0.0476	0.0935
Aa-12336	AAEL012605	0.0301	0.0071	0.3469	0.0464	0.0868
Aa-123382	AAEL001454	0.047	0.0093	0.6034	0.0883	0.0778
Aa-123409	AAEL005091	0.0033	0.0023	1.0028	0.2395	0.0033
Aa-12342	AAEL007624	0.0304	0.004	0.8856	0.0918	0.0343
Aa-12343	AAEL007624	0.0349	0.0055	0.5917	0.0707	0.059
Aa-123431	AAEL011205	0.0109	0.0063	0.2402	0.0572	0.0455
Aa-12374	AAEL011051	0.0195	0.0038	0.3069	0.0335	0.0635
Aa-12376	AAEL004347	0.0108	0.0034	0.6445	0.0961	0.0168
Aa-12379	AAEL002397	0.0452	0.007	1.1805	0.2324	0.0383
Aa-123810	AAEL001145	0.0037	0.0026	0.1608	0.0353	0.0231
Aa-123881	AAEL004504	0.0427	0.01	1.4656	0.3167	0.0291
Aa-124225	AAEL004465	0.0895	0.014	0.9939	0.22	0.0901
Aa-124355	AAEL009926	0.0186	0.0058	1.2382	0.2048	0.015
Aa-124601	AAEL007581	0.0067	0.0039	0.9696	0.1947	0.0069
Aa-124674	AAEL001346	0.0041	0.0041	0.3356	0.0796	0.0121
Aa-125245	AAEL012525	0.0248	0.0088	1.3412	0.3173	0.0185
Aa-125941	AAEL009797	0.5165	0.0653	0.5378	0.1051	0.9604
Aa-126068	AAEL008465	0.0115	0.0047	0.5102	0.0721	0.0225
Aa-12625	AAEL000138	0	0	0.2672	0.0708	0
Aa-126409	AAEL014340	0.0335	0.0113	0.6474	0.1573	0.0518
Aa-126507	AAEL007126	0.0497	0.0084	0.776	0.1024	0.064
Aa-126518	AAEL005534	0.034	0.01	1.2822	0.5012	0.0265
Aa-126587	AAEL008096	0.0138	0.0052	0.7609	0.1461	0.0181
Aa-12680	AAEL012577	0.1737	0.0195	0.6556	0.1043	0.2649
Aa-126817	AAEL009416	0.0146	0.0055	0.8301	0.1818	0.0176
Aa-126955	AAEL010199	0.0302	0.0089	0.7125	0.1544	0.0423
Aa-12705	AAEL005811	0.0092	0.0036	1.1416	0.2332	0.0081
Aa-12706	AAEL005811	0.0114	0.0032	0.9679	0.1248	0.0118
Aa-127083	AAEL002195	0.0314	0.0086	0.7495	0.1509	0.0419
Aa-127092	AAEL011589	0.3446	0.0476	0.9133	0.2194	0.3773
Aa-127408	AAEL007466	0.0503	0.011	0.9544	0.2781	0.0527
Aa-127515	AAEL010210	0.0082	0.0035	1.6193	0.3448	0.005
Aa-12755	AAEL002158	0.0553	0.0107	0.9705	0.2438	0.057
Aa-127950	AAEL006567	0.0242	0.0069	0.4828	0.0801	0.0501
Aa-127954	AAEL005078	0.0552	0.0147	1.2604	0.5655	0.0438
Aa-12812	AAEL012117	0.0045	0.0024	0.3938	0.0543	0.0115
Aa-12813	AAEL007375	0.0023	0.0016	0.2231	0.0317	0.0103
Aa-128232	AAEL007511	0.0073	0.0042	0.477	0.0929	0.0153
Aa-128471	AAEL008824	0.0393	0.009	0.4853	0.0842	0.0809
Aa-12876	AAEL011315	0.0406	0.0123	0.7974	0.2092	0.0509
Aa-128789	AAEL017393	0.0052	0.0043	0.7441	0.1835	0.007
Aa-128892	AAEL006845	0.0263	0.007	0.5447	0.077	0.0482
Aa-129138	AAEL014147	0.0531	0.0098	1.1817	0.1849	0.045
Aa-129422	AAEL011950	0.0089	0.0063	0.4529	0.1141	0.0197
Aa-129675	AAEL000435	0.0267	0.0074	1.0513	0.2819	0.0254
Aa-129701	AAEL007871	0.0223	0.0075	0.7376	0.1536	0.0303
Aa-129901	AAEL012499	0.0972	0.0191	1.0413	0.31	0.0934
Aa-129923	AAEL009967	0.0337	0.0133	0.9038	0.2509	0.0373
Aa-12996	AAEL000412	0.0354	0.0084	0.6877	0.0967	0.0515
Aa-130193	AAEL002036	0.0676	0.0116	0.869	0.1586	0.0778
Aa-130206	AAEL005036	0.0438	0.0128	0.8675	0.2069	0.0505
Aa-130272	AAEL001080	0.0222	0.0079	0.8665	0.1807	0.0256
Aa-130319	AAEL006731	0.0214	0.0081	0.5914	0.1109	0.0362
Aa-130344	AAEL013879	0.0536	0.0096	0.8511	0.132	0.0629
Aa-130363	AAEL008843	0.0288	0.0085	0.7766	0.1751	0.037
Aa-130597	AAEL005019	0.0388	0.0081	1.1302	0.3086	0.0343
Aa-130651	AAEL004364	0.0369	0.0072	1.0368	0.1878	0.0356
Aa-130823	AAEL001477	0.0778	0.0137	0.4031	0.0778	0.1929
Aa-130827	AAEL013206	0.0301	0.0076	0.5704	0.0967	0.0528
Aa-130919	AAEL009373	0.0025	0.0025	0.5336	0.1081	0.0047
Aa-13093	AAEL005444	0.0332	0.0111	0.5017	0.0985	0.0662
Aa-131278	AAEL013064	0.0028	0.0028	0.9687	0.2418	0.0029
Aa-13129	AAEL007197	0.0074	0.0032	0.4388	0.062	0.0169
Aa-13143	AAEL011665	0.0384	0.0111	0.8347	0.2235	0.046
Aa-131550	AAEL007574	0.0847	0.0158	0.8562	0.1979	0.0989
Aa-13159	AAEL014958	0.0473	0.007	0.7716	0.0989	0.0613
Aa-13177	AAEL002287	0	0	0.098	0.0245	0
Aa-13184	AAEL005846	0.0255	0.0064	0.4508	0.0604	0.0565
Aa-131967	AAEL014027	0.0473	0.0108	0.6888	0.1219	0.0687
Aa-13244	AAEL005143	0.0064	0.0064	0.3068	0.1033	0.0209
Aa-132449	AAEL005564	0.0356	0.0068	1.3046	0.1968	0.0273
Aa-13260	AAEL003582	0	0	0.3414	0.0957	0
Aa-133145	AAEL014426	0.0134	0.0053	1.0755	0.2413	0.0125
Aa-13321	AAEL003697	0.0714	0.0102	1.1943	0.2681	0.0598
Aa-13324	AAEL001935	0.0074	0.0022	0.752	0.0763	0.0098
Aa-133434	AAEL007566	0.0049	0.0035	1.1196	0.1774	0.0044
Aa-13360	AAEL014564	0.0056	0.0032	0.416	0.0631	0.0134
Aa-133602	AAEL010387	0.0051	0.0025	1.2382	0.1619	0.0041
Aa-133974	AAEL001281	0.1122	0.0306	0.3539	0.1162	0.3172
Aa-13418	AAEL013883	0.0248	0.0047	0.722	0.0918	0.0343
Aa-134284	AAEL004817	0.0234	0.0089	0.3171	0.0655	0.0738
Aa-13433	AAEL003588	0.0279	0.0058	0.8593	0.1258	0.0325
Aa-13437	AAEL001159	0.0337	0.0069	1.0773	0.1364	0.0313
Aa-13439	AAEL013494	0.0571	0.0135	0.7124	0.1434	0.0802
Aa-134558	AAEL006622	0.0202	0.0067	2.0052	1.7643	0.0101
Aa-13460	AAEL000737	0.0286	0.0034	0.7271	0.0636	0.0393
Aa-13478	AAEL010012	0.003	0.003	0.2405	0.0509	0.0125
Aa-134828	AAEL000656	0.0092	0.0044	0.4571	0.0763	0.0201
Aa-134841	AAEL008495	0.0115	0.0058	0.2498	0.0444	0.0462
Aa-13487	AAEL001375	0.0097	0.004	0.2921	0.0399	0.0331
Aa-134977	AAEL011520	0.0321	0.0049	0.7936	0.0938	0.0404
Aa-134990	AAEL004439	0.0691	0.012	1.5174	0.3293	0.0455
Aa-135029	AAEL009227	0.0111	0.0046	1.2293	0.2291	0.0091
Aa-135036	AAEL013232	0	0	1.393	0.7182	0
Aa-13506	AAEL007235	0.0209	0.0053	0.4384	0.056	0.0476
Aa-135137	AAEL002717	0.0122	0.0055	0.2268	0.0542	0.0537
Aa-13551	AAEL005706	0.015	0.006	0.7188	0.1489	0.0209
Aa-136781	AAEL009961	0.0333	0.0119	0.5281	0.1214	0.0631
Aa-13726	AAEL002866	0.0292	0.0048	0.4516	0.0472	0.0646
Aa-137280	AAEL004237	0.0134	0.006	3.2633	3.8615	0.0041
Aa-137286	AAEL005495	0.0038	0.0022	0.2967	0.0394	0.0128
Aa-137461	AAEL000463	0.2169	0.0283	1.5522	0.38	0.1397
Aa-13751	AAEL010862	0.1039	0.0123	0.8837	0.14	0.1176
Aa-13764	AAEL008248	0.0432	0.0057	0.795	0.0884	0.0544
Aa-13768	AAEL008664	0.0233	0.0054	1.6825	0.6741	0.0139
Aa-138079	AAEL013191	0.0948	0.0252	0.9146	0.2547	0.1037
Aa-13826	AAEL010956	0.0053	0.0038	0.3153	0.0588	0.0169
Aa-138266	AAEL005014	0	0	0.4484	0.0923	0
Aa-138267	AAEL007570	0.0187	0.0071	1.0554	0.3009	0.0177
Aa-138458	AAEL002824	0.0263	0.0072	0.4357	0.0698	0.0605
Aa-138711	AAEL000465	0.1058	0.016	1.0768	0.2452	0.0983
Aa-13892	AAEL005567	0.025	0.0057	0.6666	0.0847	0.0375
Aa-138995	AAEL014242	0.1234	0.0168	0.8637	0.1365	0.1429
Aa-13916	AAEL005262	0.0086	0.0032	0.3643	0.0482	0.0237
Aa-13925	AAEL013171	0.0867	0.008	0.7295	0.0704	0.1188
Aa-139615	AAEL008579	0.1271	0.0173	0.7592	0.1271	0.1674
Aa-140362	AAEL003464	0.0027	0.0027	0.686	0.1318	0.0039
Aa-140586	AAEL010980	0.0282	0.01	3.1251	3.5301	0.009
Aa-140672	AAEL009419	0.0352	0.0063	0.5204	0.0581	0.0676
Aa-141241	AAEL013823	0	0	0.1605	0.0461	0
Aa-141303	AAEL017373	0	0	0.3053	0.094	0
Aa-14137	AAEL012160	0.0755	0.0075	0.5142	0.0506	0.1468
Aa-14150	AAEL011849	0.1069	0.0117	1.5616	0.5686	0.0684
Aa-14153	AAEL011570	0.0171	0.0048	0.4342	0.0543	0.0394
Aa-141625	AAEL000617	0	0	0.5936	0.111	0
Aa-141855	AAEL001191	0.0288	0.0103	1.2434	0.4502	0.0232
Aa-141947	AAEL012562	0.057	0.0104	0.4889	0.0645	0.1166
Aa-141982	AAEL007224	0.0187	0.0055	1.3008	0.3969	0.0144
Aa-142099	AAEL001775	0.1177	0.0869	0	0	99
Aa-14231	AAEL013461	0.0114	0.0037	0.7398	0.1101	0.0155
Aa-142554	AAEL004364	0.0295	0.0074	1.3326	0.2284	0.0221
Aa-14288	AAEL006514	0.0154	0.0037	0.3706	0.0446	0.0415
Aa-14304	AAEL010843	0	0	0.0419	0.0211	0
Aa-14338	AAEL007293	0	0	0.1868	0.0328	0
Aa-143557	AAEL006801	0.0112	0.0041	0.728	0.1009	0.0154
Aa-14371	AAEL012134	0	0	0.2856	0.0467	0
Aa-143789	AAEL007056	0.0038	0.0027	1.0987	0.2523	0.0034
Aa-143878	AAEL000316	0.112	0.022	0.6752	0.1406	0.1659
Aa-144503	AAEL011237	0	0	0.6045	0.136	0
Aa-144857	AAEL002594	0.0023	0.0023	0.4181	0.087	0.0056
Aa-145172	AAEL009846	0.0661	0.0124	0.8091	0.1512	0.0817
Aa-145329	AAEL008120	0.0015	0.0015	0.9196	0.1644	0.0016
Aa-14533	AAEL001132	0.1469	0.0173	0.7982	0.1326	0.184
Aa-14585	AAEL003642	0.0308	0.0065	0.8322	0.123	0.037
Aa-145947	AAEL008838	0.137	0.0232	0.9766	0.269	0.1403
Aa-145994	AAEL004713	0.1722	0.0145	1.8752	0.3156	0.0918
Aa-146026	AAEL014169	0.0092	0.0065	0.9593	0.3366	0.0096
Aa-146051	AAEL010511	0.0502	0.0169	0.5273	0.147	0.0951
Aa-14609	AAEL001356	0.0316	0.0116	0.3412	0.0904	0.0926
Aa-146138	AAEL010746	0.4548	0.0782	99	0	0.0046
Aa-14629	AAEL012444	0.0329	0.0054	0.8208	0.0987	0.0401
Aa-146556	AAEL010687	0.2466	0.0265	1.4589	0.4937	0.169
Aa-14657	AAEL001366	0.0865	0.0153	0.8448	0.1783	0.1024
Aa-14669	AAEL000211	0.06	0.0189	0.4456	0.1151	0.1347
Aa-146863	AAEL014704	0.0235	0.0069	1.3645	0.3143	0.0172
Aa-14693	AAEL009955	0.0334	0.0038	0.4781	0.0342	0.0698
Aa-14710	AAEL014902	0.0065	0.0026	0.1873	0.0326	0.0346
Aa-14717	AAEL005451	0.2551	0.0897	99	0	0.0026
Aa-147370	AAEL014195	0.0114	0.0042	0.4045	0.0497	0.0282
Aa-14789	AAEL000388	0.015	0.0026	0.983	0.1055	0.0153
Aa-14911	AAEL013525	0.0499	0.0105	0.4924	0.0835	0.1013
Aa-14941	AAEL007207	0.0431	0.0094	2.1124	2.6406	0.0204
Aa-149487	AAEL005851	0.0141	0.0063	2.9369	11.625	0.0048
Aa-149638	AAEL012999	0.0478	0.009	0.6725	0.1027	0.071
Aa-149686	AAEL007177	0	0	0.1136	0.0376	0
Aa-150040	AAEL013336	0.0561	0.0125	0.9426	0.1814	0.0595
Aa-150212	AAEL002238	0.0832	0.0149	1.2065	0.3671	0.069
Aa-15028	AAEL004521	0.011	0.0055	0.2344	0.0543	0.0471
Aa-150289	AAEL004568	0.0024	0.0024	0.7659	0.1417	0.0032
Aa-150474	AAEL010341	0.004	0.0029	1.0741	0.2238	0.0038
Aa-15052	AAEL000090	0.0046	0.0023	0.7059	0.1261	0.0066
Aa-150748	AAEL014162	0.0062	0.0033	0.0887	0.0207	0.0699
Aa-15096	AAEL000298	0.0322	0.0056	0.7729	0.0907	0.0417
Aa-15106	AAEL006582	0	0	0.119	0.0253	0
Aa-15158	AAEL011568	0.0163	0.0037	0.7501	0.0859	0.0217
Aa-151968	AAEL015307	0.0775	0.0148	0.3584	0.0674	0.2164
Aa-15219	AAEL010111	0.0696	0.0266	0.2595	0.0931	0.2681
Aa-152206	AAEL007150	0.0358	0.009	1.2618	0.3691	0.0284
Aa-152334	AAEL008512	0.0194	0.0077	0.5978	0.1143	0.0325
Aa-153156	AAEL003756	0.0731	0.012	0.7126	0.1342	0.1025
Aa-15374	AAEL001959	0.057	0.0129	0.7704	0.1958	0.074
Aa-153763	AAEL012065	0.0045	0.0036	0.3823	0.0763	0.0117
Aa-15386	AAEL000670	0.0089	0.004	0.5985	0.1124	0.0149
Aa-15407	AAEL009367	0	0	0.9035	0.2874	0
Aa-15411	AAEL013306	0.2168	0.034	0.814	0.2183	0.2663
Aa-154338	AAEL012505	0.1166	0.0151	1.0293	0.2321	0.1133
Aa-15470	AAEL000248	0.0299	0.0046	0.8216	0.0899	0.0364
Aa-154823	AAEL002012	0.0258	0.0077	1.2905	0.4226	0.02
Aa-15483	AAEL001596	0.0405	0.0082	0.6424	0.0871	0.0631
Aa-154875	AAEL011853	0.1792	0.0244	1.2368	0.2378	0.1449
Aa-15501	AAEL002829	0.0076	0.0015	0.638	0.0407	0.012
Aa-155063	AAEL008675	0.1559	0.0267	0.1569	0.0406	0.9937
Aa-15507	AAEL010379	0.1643	0.0556	0.4436	0.1911	0.3704
Aa-15535	AAEL010111	0.045	0.0052	0.9217	0.0987	0.0488
Aa-15540	AAEL005524	0.0009	0.0009	0.329	0.0429	0.0028
Aa-15589	AAEL007787	0.0201	0.004	0.494	0.0511	0.0407
Aa-155918	AAEL010249	0.0522	0.013	1.1108	0.209	0.047
Aa-15603	AAEL006422	0.0271	0.0051	0.7126	0.0902	0.038
Aa-156191	AAEL008323	0.019	0.0078	0.5131	0.0922	0.037
Aa-157109	AAEL012438	0.0174	0.0069	0.7175	0.1375	0.0243
Aa-15814	AAEL004097	0.002	0.002	0.3287	0.0546	0.0061
Aa-15830	AAEL007913	0.1129	0.0145	1.0025	0.1937	0.1126
Aa-15836	AAEL017204	0.0068	0.0021	0.7006	0.0809	0.0097
Aa-15880	AAEL017468	0.1347	0.0532	0.0802	0.0576	1.6802
Aa-15904	AAEL013199	0.0294	0.006	0.7557	0.1049	0.0389
Aa-15949	AAEL012071	0	0	0.2273	0.0452	0
Aa-159680	AAEL009939	0.0382	0.0082	0.9567	0.1716	0.0399
Aa-159709	AAEL000782	0.0405	0.0079	0.7589	0.0982	0.0534
Aa-159771	AAEL009393	0.0369	0.008	0.8093	0.1387	0.0456
Aa-159777	AAEL003912	0.0058	0.0041	0.8393	0.2115	0.007
Aa-15979	AAEL004042	0.0066	0.0047	0.5876	0.1098	0.0113
Aa-15995	AAEL003933	0.0243	0.0047	0.5375	0.0536	0.0452
Aa-16017	AAEL006222	0.0022	0.0022	0.4199	0.0643	0.0052
Aa-16088	AAEL000288	0.0213	0.0068	0.3544	0.0824	0.0601
Aa-16103	AAEL014454	0.093	0.0174	0.5346	0.0878	0.1739
Aa-16116	AAEL001309	0.0762	0.0134	1.0491	0.2542	0.0727
Aa-161716	AAEL004779	0.0029	0.0029	0.9075	0.2144	0.0032
Aa-16190	AAEL000165	0.0836	0.0183	0.9783	0.3695	0.0855
Aa-162323	AAEL005735	0.0087	0.0047	0.9777	0.2358	0.0089
Aa-164126	AAEL009940	0.5023	0.0559	3.3389	4.0563	0.1504
Aa-16440	AAEL010145	0.0066	0.0029	0.4434	0.0703	0.015
Aa-16444	AAEL000541	0.0949	0.0112	0.5611	0.0692	0.1691
Aa-16459	AAEL007078	0.0607	0.0068	0.9183	0.1224	0.0661
Aa-16462	AAEL007078	0.0251	0.0035	1.2009	0.1932	0.0209
Aa-164659	AAEL010019	0.0707	0.0156	0.6661	0.1622	0.1062
Aa-16475	AAEL007043	0.0461	0.0061	0.4555	0.0464	0.1013
Aa-16479	AAEL010898	0.0015	0.0015	0.263	0.0459	0.0056
Aa-164814	AAEL007414	0.0157	0.0075	0.439	0.092	0.0358
Aa-16494	AAEL002829	0.0364	0.0058	0.9639	0.1405	0.0378
Aa-16495	AAEL002829	0.0209	0.0026	0.7148	0.0505	0.0293
Aa-164988	AAEL009999	0.1317	0.019	1.4273	0.5383	0.0923
Aa-16525	AAEL008283	0.1357	0.0164	1.0732	0.2468	0.1264
Aa-165872	AAEL001191	0.0165	0.0083	0.3671	0.0794	0.0451
Aa-16593	AAEL006713	0	0	0.5483	0.0839	0
Aa-16610	AAEL008507	0.0264	0.0047	0.5955	0.0672	0.0444
Aa-166344	AAEL012450	0.006	0.0035	0.4145	0.0646	0.0144
Aa-16642	AAEL013648	0.0144	0.0036	0.4991	0.0577	0.0289
Aa-16654	AAEL007042	0.0096	0.0025	0.2993	0.0301	0.0321
Aa-16661	AAEL001544	0	0	1.1895	0.8012	0
Aa-16694	AAEL000460	0.0211	0.0046	0.7936	0.1019	0.0266
Aa-16700	AAEL011255	0.0351	0.0051	1.419	0.3181	0.0248
Aa-167107	AAEL006075	0.0025	0.0025	0.8074	0.1716	0.0031
Aa-167142	AAEL013864	0.0336	0.0085	0.4722	0.077	0.0711
Aa-167407	AAEL006135	0.0028	0.0028	0.8006	0.1828	0.0036
Aa-167730	AAEL017293	0.0321	0.0108	0.1927	0.0454	0.1668
Aa-16779	AAEL005391	0.0578	0.0093	0.8065	0.1132	0.0716
Aa-16788	AAEL007589	0.022	0.0027	0.6859	0.0533	0.0321
Aa-16795	AAEL003645	0.0422	0.0071	0.9388	0.1403	0.045
Aa-16797	AAEL003078	0.0519	0.0074	0.8745	0.124	0.0594
Aa-16824	AAEL004972	0.041	0.0063	0.2458	0.0263	0.1667
Aa-168617	AAEL002314	0.3509	0.0902	0.8939	0.3455	0.3925
Aa-168770	AAEL012188	0.3928	0.066	1.1859	0.3922	0.3312
Aa-168972	AAEL011866	0.0102	0.0055	0.9948	0.271	0.0103
Aa-169572	AAEL013391	0.0438	0.01	1.1108	0.2897	0.0394
Aa-169576	AAEL012158	0.01	0.005	1.2616	0.4764	0.0079
Aa-169903	AAEL009883	0.0145	0.0062	0.619	0.0919	0.0235
Aa-170581	AAEL004663	0.0403	0.0098	0.9122	0.1967	0.0442
Aa-170681	AAEL003825	0.207	0.1582	0.408	0.3466	0.5075
Aa-170893	AAEL004718	0.0363	0.0094	0.6213	0.0993	0.0583
Aa-171589	AAEL007415	0	0	0.3537	0.0621	0
Aa-171644	AAEL000867	0.0647	0.0137	0.5741	0.0791	0.1127
Aa-171892	AAEL012912	0.0044	0.0044	3.0421	3.3456	0.0015
Aa-17205	AAEL017473	0.1996	0.0796	0.3759	0.2581	0.531
Aa-17210	AAEL014771	0.0141	0.0052	0.5327	0.0709	0.0264
Aa-17221	AAEL014278	0.0617	0.0112	0.9634	0.2417	0.0641
Aa-17225	AAEL002411	0.0283	0.0065	0.6857	0.1007	0.0413
Aa-17247	AAEL006768	0	0	0.0258	0.0259	0
Aa-172512	AAEL000110	0.0727	0.0141	0.9479	0.2131	0.0767
Aa-17321	AAEL005655	0.014	0.005	1.6388	0.7967	0.0086
Aa-17344	AAEL008289	0.0032	0.0032	0.2979	0.0686	0.0108
Aa-17370	AAEL004220	0.0602	0.0121	1.5635	0.8155	0.0385
Aa-17371	AAEL001088	0.0362	0.0083	0.6093	0.0902	0.0594
Aa-17384	AAEL001709	0.001	0.001	0.4115	0.049	0.0024
Aa-173889	AAEL013355	0.0472	0.0091	0.8658	0.1506	0.0545
Aa-17391	AAEL011350	0.0532	0.0055	0.8804	0.0887	0.0604
Aa-173974	AAEL003506	0.0086	0.0038	0.3532	0.0553	0.0243
Aa-17409	AAEL004027	0.0378	0.0058	0.8055	0.088	0.047
Aa-17419	AAEL006589	0.0311	0.0043	0.4403	0.0354	0.0707
Aa-17508	AAEL000658	0.1158	0.012	0.7808	0.0959	0.1483
Aa-17512	AAEL000649	0.0378	0.0071	0.2273	0.0326	0.1662
Aa-17538	AAEL008837	0	0	0.2428	0.0453	0
Aa-175488	AAEL001467	0.0042	0.0029	0.8918	0.1676	0.0047
Aa-17596	AAEL009363	0.0093	0.0052	0.6379	0.1338	0.0146
Aa-176044	AAEL001620	0.0476	0.0139	0.8395	0.188	0.0567
Aa-17606	AAEL001752	0.0173	0.0035	0.5883	0.0548	0.0294
Aa-17607	AAEL001752	0.0116	0.0034	0.6858	0.082	0.017
Aa-176136	AAEL012709	0.0172	0.0062	0.7506	0.1515	0.0229
Aa-17614	AAEL014273	0.316	0.13	2.6193	21.1349	0.1206
Aa-17634	AAEL006411	0.0527	0.0046	0.5506	0.0364	0.0957
Aa-17636	AAEL004547	0.0861	0.0167	0.6522	0.1262	0.132
Aa-176482	AAEL007480	0.0324	0.0095	0.6947	0.1114	0.0466
Aa-17683	AAEL006181	0.0263	0.0047	0.932	0.1267	0.0282
Aa-176889	AAEL003437	0.0037	0.0037	0.758	0.194	0.0049
Aa-17691	AAEL007017	0.0987	0.0102	1.0022	0.1466	0.0985
Aa-17694	AAEL010689	0.0225	0.0048	0.9999	0.1518	0.0225
Aa-17723	AAEL015251	0.0409	0.0099	0.7487	0.145	0.0547
Aa-17757	AAEL000446	0.0075	0.0021	0.5641	0.0494	0.0133
Aa-17765	AAEL006450	0.0059	0.0034	0.5522	0.097	0.0108
Aa-17777	AAEL004419	0.0106	0.0027	0.3608	0.031	0.0295
Aa-17785	AAEL006746	0.1541	0.0353	0.3535	0.0956	0.4359
Aa-17788	AAEL001109	0.0492	0.0129	1.244	0.4665	0.0395
Aa-178179	AAEL004541	0.0562	0.0125	0.5732	0.1122	0.098
Aa-17845	AAEL008227	0.0042	0.0024	0.3422	0.0468	0.0123
Aa-178617	AAEL004511	0.0518	0.0123	1.1143	0.3061	0.0464
Aa-179047	AAEL001239	0.012	0.0048	0.4051	0.064	0.0296
Aa-17992	AAEL005772	0.0324	0.0098	0.9561	0.359	0.0339
Aa-18035	AAEL008434	0	0	0.3712	0.069	0
Aa-18070	AAEL012701	0.1015	0.0097	1.2168	0.2016	0.0834
Aa-18077	AAEL007845	0.002	0.002	0.1161	0.0299	0.0175
Aa-18085	AAEL000064	0.0154	0.0039	0.7863	0.1086	0.0196
Aa-18090	AAEL003430	0.0136	0.0056	4.6351	21.5213	0.0029
Aa-18095	AAEL003986	0.0137	0.0079	0.2359	0.066	0.0581
Aa-18105	AAEL010340	0.0114	0.0057	0.245	0.0448	0.0466
Aa-18139	AAEL008528	0.0157	0.0036	0.4008	0.0484	0.0391
Aa-18142	AAEL007699	0	0	0.3081	0.0686	0
Aa-18144	AAEL008755	0.0049	0.0028	0.9355	0.1807	0.0052
Aa-18161	AAEL001659	0.0183	0.0049	0.6047	0.0963	0.0302
Aa-18192	AAEL007162	0.0077	0.0054	0.2856	0.0697	0.0268
Aa-18244	AAEL013272	0	0	0.253	0.0782	0
Aa-182568	AAEL002437	0.0322	0.0101	0.8088	0.1542	0.0399
Aa-18266	AAEL007059	0.0191	0.0086	0.5423	0.1065	0.0353
Aa-18297	AAEL006751	0.1388	0.0122	0.6216	0.0742	0.2232
Aa-18406	AAEL009909	0.0391	0.0064	0.6298	0.071	0.0621
Aa-18455	AAEL008527	0.0666	0.0064	0.9883	0.1244	0.0673
Aa-18464	AAEL002679	0.1864	0.0255	1.2098	0.3141	0.1541
Aa-18491	AAEL001411	0.0143	0.0035	0.7429	0.0945	0.0192
Aa-18493	AAEL001411	0.0035	0.0016	0.3581	0.0425	0.0097
Aa-18505	AAEL010646	0.0639	0.0125	0.4948	0.0779	0.1291
Aa-18528	AAEL003154	0.0075	0.0032	0.5322	0.0791	0.0141
Aa-18529	AAEL000993	0.065	0.0116	0.6928	0.1405	0.0939
Aa-18546	AAEL001550	0.2244	0.053	0.6992	0.201	0.3209
Aa-18575	AAEL010543	0.0026	0.0019	0.4871	0.0673	0.0054
Aa-18596	AAEL006912	0.0274	0.0056	0.6613	0.0816	0.0415
Aa-18607	AAEL006872	0.0162	0.0061	0.422	0.0827	0.0384
Aa-186399	AAEL005375	0.0235	0.0075	1.0114	0.2811	0.0232
Aa-18698	AAEL017419	0.798	0.2325	0.7876	0.2697	1.0132
Aa-18751	AAEL006242	0.0258	0.0044	0.5064	0.0522	0.0509
Aa-18786	AAEL006740	0.0286	0.0089	0.7239	0.1818	0.0395
Aa-18848	AAEL010765	0.072	0.0108	0.323	0.0446	0.2228
Aa-18869	AAEL012215	0.0068	0.0036	0.589	0.1069	0.0116
Aa-18891	AAEL008389	0.0375	0.0094	0.4627	0.0823	0.081
Aa-18895	AAEL009423	0.0612	0.008	0.8602	0.1114	0.0711
Aa-18898	AAEL012608	0.0108	0.0034	0.4279	0.0537	0.0252
Aa-18939	AAEL005825	0.0091	0.0039	0.5946	0.0829	0.0154
Aa-18953	AAEL002047	0.0228	0.0079	0.4963	0.104	0.046
Aa-19013	AAEL005142	0.0127	0.005	0.4668	0.0764	0.0273
Aa-19040	AAEL005238	0.0205	0.0035	0.1541	0.0184	0.1334
Aa-19063	AAEL011859	0.0848	0.0147	1.2663	0.2284	0.067
Aa-19076	AAEL006550	0.0323	0.0078	0.3933	0.0677	0.0821
Aa-19086	AAEL002176	0.0291	0.0078	1.1369	0.3544	0.0256
Aa-19108	AAEL002078	0.0218	0.0061	1.0374	0.2711	0.0211
Aa-19143	AAEL014630	0.0391	0.008	1.3323	0.2414	0.0293
Aa-19257	AAEL012905	0.0066	0.0023	0.3565	0.0372	0.0185
Aa-19260	AAEL012542	0.0198	0.007	0.3608	0.0598	0.0549
Aa-19272	AAEL012312	0.0243	0.0049	0.5238	0.072	0.0464
Aa-19290	AAEL005832	0.0193	0.0041	0.4063	0.0553	0.0475
Aa-19334	AAEL003561	0.0487	0.0113	0.6134	0.1214	0.0794
Aa-19365	AAEL003976	0.0168	0.0031	0.6521	0.0645	0.0258
Aa-19377	AAEL012616	0.0108	0.0044	0.399	0.0566	0.027
Aa-194679	AAEL003895	0.0366	0.0098	0.6714	0.118	0.0545
Aa-19538	AAEL012616	0.006	0.0035	0.6494	0.1057	0.0093
Aa-19556	AAEL006993	0.0218	0.0047	0.2017	0.0266	0.1081
Aa-19596	AAEL002387	0.0303	0.0053	1.5493	0.2131	0.0195
Aa-19597	AAEL002387	0.0125	0.0051	1.1111	0.1762	0.0113
Aa-19618	AAEL006560	0.0153	0.0051	0.5344	0.0969	0.0286
Aa-19622	AAEL000486	0.0042	0.0019	0.7457	0.0855	0.0057
Aa-19686	AAEL005947	0.078	0.0112	0.4789	0.072	0.1628
Aa-19747	AAEL003873	0.0114	0.0026	0.7331	0.0743	0.0155
Aa-19769	AAEL012149	0.0527	0.0084	1.1784	0.2574	0.0447
Aa-19776	AAEL003349	0.0092	0.0024	0.7211	0.0871	0.0128
Aa-19783	AAEL007533	0.0377	0.0105	0.2429	0.0503	0.1553
Aa-19803	AAEL006564	0.0169	0.0044	0.3617	0.0566	0.0468
Aa-19824	AAEL015058	0.0047	0.0026	0.3173	0.0408	0.0148
Aa-19867	AAEL005282	0.0186	0.0052	1.2067	0.2057	0.0154
Aa-19928	AAEL004313	0.0038	0.0027	0.5276	0.1121	0.0073
Aa-20152	AAEL002457	0.0148	0.0042	0.5642	0.0704	0.0261
Aa-20258	AAEL001800	0.033	0.0069	0.8051	0.1226	0.041
Aa-20318	AAEL000180	0.0479	0.0119	1.058	0.2883	0.0452
Aa-20339	AAEL004438	0.0394	0.0091	0.7426	0.1315	0.053
Aa-20462	AAEL009967	0.0327	0.0082	1.0388	0.2575	0.0314
Aa-20464	AAEL005531	0.0584	0.0089	0.5423	0.0714	0.1077
Aa-20470	AAEL008902	0.0124	0.0029	0.9823	0.1423	0.0126
Aa-20473	AAEL014701	0	0	0.6868	0.2133	0
Aa-20483	AAEL010311	0.0954	0.0063	1.1841	0.1395	0.0806
Aa-20507	AAEL008775	0.1509	0.0184	0.7043	0.1132	0.2142
Aa-20521	AAEL012684	0.4535	0.1138	99	0	0.0046
Aa-20601	AAEL008569	0.0187	0.0064	0.6493	0.117	0.0288
Aa-20607	AAEL013778	0.022	0.0055	0.4136	0.0857	0.0533
Aa-20649	AAEL010698	0.0128	0.0024	0.7694	0.064	0.0167
Aa-20672	AAEL005353	0.0295	0.0078	0.3964	0.0678	0.0744
Aa-20683	AAEL002791	0.0377	0.0095	0.4427	0.0839	0.0851
Aa-20709	AAEL012621	0.0195	0.0053	0.555	0.0747	0.0352
Aa-20734	AAEL013731	0.3391	0.1286	0.7334	0.3587	0.4624
Aa-20742	AAEL007914	0.009	0.0052	0.8092	0.2024	0.0112
Aa-20773	AAEL011019	0.0105	0.003	0.2471	0.0337	0.0426
Aa-20781	AAEL002804	0.0067	0.0025	0.6482	0.0922	0.0103
Aa-20859	AAEL012122	0.0104	0.003	1.2345	0.1427	0.0084
Aa-20900	AAEL003077	0.0051	0.003	0.9755	0.1694	0.0053
Aa-20916	AAEL007773	0.0321	0.0098	0.4642	0.0824	0.0692
Aa-20924	AAEL007484	0.0061	0.0023	0.8223	0.1038	0.0074
Aa-20933	AAEL003492	0.0148	0.0086	0.4402	0.1109	0.0337
Aa-21035	AAEL003105	0.0323	0.0046	0.5947	0.0609	0.0544
Aa-21048	AAEL007290	0.0741	0.0056	0.4748	0.0376	0.1561
Aa-21050	AAEL013533	0	0	0.4974	0.0998	0
Aa-21088	AAEL009080	0.01	0.0025	0.4637	0.0455	0.0215
Aa-21118	AAEL017030	0	0	0.0903	0.0247	0
Aa-21214	AAEL001273	0.013	0.0043	0.382	0.055	0.0341
Aa-21215	AAEL001056	0.0444	0.0048	0.4102	0.0327	0.1083
Aa-21332	AAEL008413	0.0427	0.0091	0.6322	0.103	0.0676
Aa-21350	AAEL012083	0.0017	0.001	0.4727	0.0383	0.0036
Aa-21351	AAEL000622	0.0407	0.0057	0.9424	0.1231	0.0432
Aa-21373	AAEL002077	0.0252	0.0057	0.8382	0.1632	0.0301
Aa-21399	AAEL014486	0.0095	0.003	0.4446	0.0571	0.0213
Aa-214733	AAEL007676	0.1303	0.0235	0.2931	0.0609	0.4446
Aa-21488	AAEL008062	0.0244	0.0056	1.5387	0.2715	0.0159
Aa-216921	AAEL001996	0.0742	0.0146	1.6402	0.3845	0.0452
Aa-216954	AAEL003379	0.0162	0.0056	1.0506	0.2421	0.0154
Aa-21707	AAEL004453	0.0216	0.0039	0.3591	0.0364	0.06
Aa-21733	AAEL000028	0.0392	0.0071	1.0895	0.2157	0.0359
Aa-21776	AAEL000185	0.0288	0.0055	0.4854	0.0577	0.0594
Aa-21790	AAEL006412	0.0067	0.0036	0.6141	0.1037	0.0109
Aa-218095	AAEL002269	0.005	0.0036	0.5874	0.1416	0.0086
Aa-21815	AAEL010549	0.11	0.0174	0.6481	0.1098	0.1697
Aa-21822	AAEL005617	0.0106	0.0042	2.3173	0.8363	0.0046
Aa-21844	AAEL012742	0.0544	0.0083	0.4087	0.0514	0.1331
Aa-21863	AAEL005197	0.0097	0.0032	1.4455	0.2148	0.0067
Aa-21865	AAEL005673	0.0436	0.0071	0.9455	0.1436	0.0461
Aa-218682	AAEL002443	0.1058	0.0158	1.5124	0.7342	0.0699
Aa-21897	AAEL013207	0	0	0.4682	0.1384	0
Aa-21899	AAEL007650	0.0108	0.0029	0.5893	0.0689	0.0183
Aa-21914	AAEL001204	0.0154	0.0038	0.4492	0.0516	0.0344
Aa-21915	AAEL014828	0.0626	0.0133	1.0883	0.2794	0.0575
Aa-21941	AAEL014719	0.1261	0.0197	0.8007	0.1513	0.1575
Aa-21942	AAEL014719	0.1037	0.0122	0.8676	0.1287	0.1195
Aa-21958	AAEL014142	0.0124	0.0049	0.6493	0.1299	0.019
Aa-219960	AAEL003281	0.0105	0.0053	1.4061	0.3177	0.0075
Aa-22030	AAEL007758	0.044	0.0078	0.4924	0.0675	0.0894
Aa-221796	AAEL017155	0.0612	0.0129	1.4762	0.3466	0.0415
Aa-22180	AAEL000519	0.0277	0.0109	0.6067	0.1522	0.0456
Aa-22214	AAEL005324	0.0059	0.0031	0.1507	0.0268	0.0393
Aa-22234	AAEL001592	0.4552	0.1503	0.5371	0.6382	0.8474
Aa-22237	AAEL001542	0.0027	0.0019	0.0785	0.0173	0.034
Aa-22251	AAEL009583	0.0048	0.0018	0.4968	0.049	0.0098
Aa-22269	AAEL002903	0.0176	0.0032	1.3158	0.2638	0.0134
Aa-22477	Aaegsfp11	0.0512	0.0127	0.4679	0.1087	0.1094
Aa-22537	AAEL006621	0.5627	0.3865	0.1552	0.1647	3.6252
Aa-22539	AAEL000399	0.032	0.0054	0.6474	0.0768	0.0495
Aa-225755	AAEL001080	0.0159	0.0072	2.3602	4.1846	0.0068
Aa-22591	AAEL007597	0.0424	0.0072	0.8049	0.1147	0.0527
Aa-22595	AAEL017144	0.0566	0.0165	0.2977	0.0622	0.1902
Aa-22597	AAEL009018	0.0826	0.013	1.554	0.6208	0.0532
Aa-22601	AAEL000655	0.012	0.0085	0.4354	0.13	0.0275
Aa-22611	AAEL013068	0.0014	0.0014	0.1808	0.0321	0.0079
Aa-22623	AAEL001517	0.1005	0.0099	0.7626	0.0942	0.1318
Aa-22628	AAEL001969	0.0167	0.0075	0.4163	0.1016	0.0402
Aa-22661	AAEL004886	0.0265	0.0037	0.8297	0.0844	0.032
Aa-22668	AAEL013181	0.0039	0.0023	0.2677	0.0482	0.0147
Aa-22699	AAEL001511	0.1024	0.0225	1.0747	0.346	0.0953
Aa-22734	AAEL000055	0.0433	0.0071	1.6921	0.707	0.0256
Aa-22741	AAEL005464	0.0301	0.0045	0.6513	0.0686	0.0462
Aa-22754	AAEL006976	0	0	0.6774	0.1458	0
Aa-22755	AAEL001578	0.2754	0.1218	0.1814	0.2028	1.5181
Aa-22759	AAEL001041	0.004	0.0023	0.399	0.053	0.01
Aa-22778	AAEL005407	0.0117	0.0039	0.6616	0.1062	0.0177
Aa-22787	AAEL001770	0.0237	0.0043	0.5019	0.0486	0.0472
Aa-22811	AAEL000444	0.0311	0.0032	0.9136	0.0686	0.0341
Aa-22937	AAEL010074	0.1007	0.0118	0.7481	0.1102	0.1346
Aa-22939	AAEL010945	0.0497	0.0103	0.9792	0.2036	0.0507
Aa-23081	AAEL004905	0.036	0.0055	0.7806	0.0889	0.0462
Aa-23095	AAEL014026	0.0436	0.0075	0.5602	0.0682	0.0779
Aa-23118	AAEL007752	0.0564	0.0164	0.8588	0.3509	0.0656
Aa-23134	AAEL010077	0.0195	0.0063	0.7699	0.1271	0.0253
Aa-23157	AAEL007556	0.0876	0.0117	0.699	0.1109	0.1253
Aa-23163	AAEL005317	0.0233	0.0047	0.2912	0.0312	0.0802
Aa-23168	AAEL000540	0.0432	0.0066	0.7291	0.0942	0.0593
Aa-23175	AAEL011272	0.0232	0.0058	0.635	0.098	0.0366
Aa-23180	AAEL008329	0.0026	0.0026	0.3578	0.0917	0.0072
Aa-23188	AAEL005187	0.0205	0.0025	1.5857	0.314	0.0129
Aa-23218	AAEL008963	0.0158	0.0039	0.2759	0.038	0.0572
Aa-23224	AAEL006958	0.0876	0.0214	1.1998	0.4558	0.073
Aa-23241	AAEL006619	0	0	0.1981	0.0575	0
Aa-23268	AAEL006221	0.0462	0.0098	0.7513	0.1264	0.0616
Aa-23288	AAEL002244	0.0128	0.0039	0.5432	0.0645	0.0236
Aa-23489	AAEL010178	0.0298	0.0047	0.6766	0.0723	0.0441
Aa-23492	AAEL003234	0.0395	0.0133	0.3923	0.0899	0.1006
Aa-23494	AAEL010123	0.0301	0.0056	0.6811	0.0774	0.0442
Aa-23522	AAEL007945	0.0082	0.0032	0.5684	0.086	0.0144
Aa-23549	AAEL005703	0.0104	0.0037	0.7814	0.1485	0.0133
Aa-23551	AAEL003453	0.0923	0.0938	0	0	99
Aa-23573	AAEL014039	0.1178	0.0649	0.1307	0.1114	0.9014
Aa-23640	AAEL007439	0.0029	0.0029	0.3942	0.0871	0.0074
Aa-23649	AAEL008249	0.0292	0.012	0.6337	0.1504	0.0461
Aa-23681	AAEL008875	0.0261	0.0054	0.5553	0.0585	0.0469
Aa-23684	AAEL004986	0.0543	0.0051	0.7687	0.0675	0.0707
Aa-23721	AAEL014204	0.033	0.0081	0.7401	0.1171	0.0446
Aa-23728	AAEL001851	0.0332	0.0065	0.7992	0.1237	0.0415
Aa-23757	AAEL007880	0.0528	0.0074	0.5856	0.08	0.0901
Aa-23957	AAEL007763	0.0382	0.0062	0.6007	0.0672	0.0636
Aa-24034	AAEL001361	0.0619	0.0062	0.6348	0.0519	0.0975
Aa-24041	AAEL003203	0.0114	0.0037	0.4284	0.0636	0.0267
Aa-24083	AAEL011918	0.023	0.0042	0.5922	0.0768	0.0388
Aa-24094	AAEL009047	0.0286	0.0073	0.5073	0.0745	0.0564
Aa-24098	AAEL017085	0.0122	0.0046	1.3608	0.4832	0.009
Aa-24103	AAEL007928	0.0206	0.0047	0.2879	0.0452	0.0714
Aa-24123	AAEL007740	0.1147	0.0373	0.035	0.0249	3.2787
Aa-24141	AAEL008375	0.0421	0.0069	0.6469	0.0795	0.0651
Aa-24183	AAEL002377	0.007	0.0041	0.4046	0.0612	0.0174
Aa-24235	AAEL008500	0.0011	0.0011	0.2055	0.0274	0.0053
Aa-24270	AAEL008921	0	0	0.5839	0.145	0
Aa-24288	AAEL012743	0.0418	0.0053	0.8318	0.0883	0.0503
Aa-24317	AAEL001389	0.0189	0.0035	0.3416	0.0326	0.0553
Aa-24334	AAEL007245	0.0176	0.0036	0.5662	0.0585	0.031
Aa-24356	AAEL017368	0.0117	0.003	0.2962	0.0351	0.0394
Aa-24360	AAEL014366	0.01	0.0041	0.4976	0.0859	0.0201
Aa-24364	AAEL009076	0.2969	0.0781	0.8942	0.8568	0.332
Aa-24409	AAEL009936	0.0151	0.0052	0.4318	0.0655	0.0349
Aa-24440	AAEL004916	0.0092	0.0046	0.6888	0.1273	0.0134
Aa-24458	AAEL014901	0.0079	0.0026	0.3335	0.0345	0.0236
Aa-24468	AAEL010680	0.0387	0.0115	0.2847	0.0606	0.1359
Aa-24484	AAEL011575	0.0513	0.0073	0.5556	0.0684	0.0923
Aa-24501	AAEL002606	0	0	0.2687	0.0854	0
Aa-24508	AAEL007521	0.004	0.0028	0.699	0.1173	0.0057
Aa-24519	AAEL011242	0.0062	0.0024	0.6288	0.0726	0.0099
Aa-24536	AAEL010861	0.0045	0.0028	1.3298	0.3735	0.0034
Aa-24581	AAEL006362	0.0137	0.0031	0.3571	0.0332	0.0383
Aa-24600	AAEL007490	0.6229	0.1788	1.09	0.5159	0.5715
Aa-24648	AAEL008764	0.0054	0.0039	0.4279	0.0846	0.0127
Aa-24691	AAEL012945	0.0347	0.0051	0.5173	0.0552	0.067
Aa-24703	AAEL000949	0.0346	0.0055	0.4222	0.0456	0.0819
Aa-24730	AAEL002367	0.103	0.0096	0.933	0.1199	0.1104
Aa-24746	AAEL013092	0.0129	0.0025	0.7479	0.0643	0.0173
Aa-24750	AAEL007092	0.0225	0.0041	0.5217	0.052	0.0432
Aa-24781	AAEL004186	0.0171	0.0043	1.1676	0.1961	0.0146
Aa-24820	AAEL003160	0.3545	0.1138	99	0	0.0036
Aa-24830	AAEL009160	0.0026	0.0026	0.7707	0.1936	0.0033
Aa-24843	AAEL013596	0.0541	0.0099	0.8568	0.1945	0.0632
Aa-24866	AAEL011102	0.063	0.0095	0.7148	0.1024	0.0882
Aa-24909	AAEL008398	0.0109	0.0044	0.6251	0.0879	0.0174
Aa-25125	AAEL007286	0.0324	0.0094	0.6352	0.124	0.051
Aa-25162	AAEL001896	0.0205	0.0051	0.7649	0.1286	0.0268
Aa-25169	AAEL005092	0.0095	0.0034	0.8193	0.1467	0.0116
Aa-25195	AAEL004704	0.0349	0.0057	0.2683	0.0356	0.1302
Aa-25228	AAEL004471	0.0086	0.0022	0.6335	0.0587	0.0136
Aa-25243	AAEL004474	0.0219	0.004	0.9852	0.1271	0.0222
Aa-25247	AAEL004436	0.032	0.0138	0.8811	0.2805	0.0363
Aa-25263	AAEL003009	0.0584	0.007	0.511	0.0566	0.1143
Aa-25283	AAEL001641	0.0113	0.0051	0.6064	0.1253	0.0186
Aa-25294	AAEL002372	0	0	0.1531	0.0468	0
Aa-25343	AAEL006530	0.0765	0.0104	0.7703	0.1085	0.0993
Aa-25346	AAEL009244	0.1184	0.0155	0.4729	0.0631	0.2503
Aa-25388	AAEL003638	0.0193	0.0055	2.7205	6.098	0.0071
Aa-25548	AAEL002299	0.0283	0.0078	0.7786	0.1669	0.0364
Aa-25594	AAEL014138	0.0743	0.0089	0.92	0.1264	0.0808
Aa-25602	AAEL008139	0.01	0.0034	0.6678	0.0891	0.015
Aa-25605	AAEL010661	0.0343	0.007	0.4619	0.0569	0.0742
Aa-25611	AAEL014018	0.0268	0.0065	0.979	0.2178	0.0274
Aa-25624	AAEL009770	0	0	0.2004	0.0463	0
Aa-25636	AAEL005738	0.0292	0.0059	0.798	0.1123	0.0366
Aa-25669	AAEL007662	0.0083	0.0033	0.5844	0.106	0.0143
Aa-25672	AAEL006830	0.0211	0.004	0.7437	0.0989	0.0284
Aa-25686	AAEL000444	0.0095	0.0036	0.7466	0.1105	0.0127
Aa-25711	AAEL001865	0.02	0.0071	0.6633	0.1721	0.0301
Aa-25725	AAEL012026	0.0078	0.0033	0.1628	0.0309	0.0477
Aa-25734	AAEL006040	0.0095	0.0021	0.61	0.0518	0.0156
Aa-25787	AAEL007702	0.0185	0.004	0.6402	0.074	0.029
Aa-25824	AAEL010944	0.0322	0.007	0.6749	0.114	0.0477
Aa-25828	AAEL004839	0.0463	0.0053	0.4139	0.0351	0.1118
Aa-25838	AAEL010109	0.0273	0.0085	0.224	0.0428	0.1217
Aa-25873	AAEL004936	0.0088	0.0022	0.3837	0.0401	0.0229
Aa-25932	AAEL004597	0.1145	0.0261	0.9144	0.2876	0.1252
Aa-25998	AAEL003113	0.0382	0.0078	1.8554	1.171	0.0206
Aa-26000	AAEL010328	0.0037	0.0018	0.2752	0.0344	0.0133
Aa-26020	AAEL004523	0.002	0.0014	0.4062	0.0443	0.0049
Aa-26028	AAEL007407	0.1096	0.0242	0.185	0.0404	0.5927
Aa-26048	AAEL010059	0.0032	0.0016	0.651	0.0714	0.0049
Aa-26049	AAEL010059	0.0063	0.0037	0.5176	0.0912	0.0122
Aa-26053	AAEL001015	0.331	0.0204	1.271	0.1274	0.2604
Aa-26085	AAEL002130	0.0146	0.005	0.3663	0.0554	0.04
Aa-26121	AAEL010372	0.0559	0.0081	0.72	0.0879	0.0776
Aa-26135	AAEL017007	0.2105	0.0802	0.4194	0.2673	0.5019
Aa-26140	AAEL012466	0.0057	0.002	0.9875	0.1356	0.0058
Aa-26141	AAEL003288	0.0197	0.0061	0.574	0.1091	0.0344
Aa-26142	AAEL004668	0	0	0.9353	0.152	0
Aa-26146	AAEL007429	0.003	0.0017	0.2599	0.0311	0.0115
Aa-26159	AAEL012622	0.0453	0.0097	0.6753	0.1044	0.067
Aa-26183	AAEL005738	0.0357	0.0068	0.8766	0.1322	0.0407
Aa-26336	AAEL001874	0.0044	0.0022	1.1753	0.2214	0.0038
Aa-26355	AAEL010303	0.1107	0.0108	2.1104	1.7382	0.0525
Aa-26422	AAEL015066	0.0134	0.0077	0.3107	0.0696	0.043
Aa-26441	AAEL009320	0.0052	0.002	0.7958	0.0936	0.0065
Aa-26470	AAEL014703	0.1478	0.0282	0.0568	0.0235	2.6009
Aa-26474	AAEL008190	0.0451	0.0076	0.5046	0.0671	0.0894
Aa-26485	AAEL002709	0.003	0.0012	0.9406	0.0934	0.0032
Aa-26500	AAEL000590	0.051	0.0069	0.6328	0.0689	0.0806
Aa-26504	AAEL001715	0.0078	0.0025	0.6027	0.0678	0.0129
Aa-26509	AAEL007500	0.0153	0.0055	1.2212	0.2246	0.0125
Aa-26512	AAEL000293	0.0091	0.002	0.5059	0.0453	0.018
Aa-26515	AAEL010589	0.007	0.0031	0.635	0.0853	0.011
Aa-26521	AAEL007349	0.0365	0.0134	0.5597	0.1555	0.0653
Aa-26526	AAEL010809	0.0101	0.0041	0.4803	0.0923	0.0209
Aa-26564	AAEL002436	0	0	0.3832	0.0652	0
Aa-26569	AAEL006259	0.0041	0.0022	0.2011	0.0351	0.0204
Aa-26572	AAEL001844	0.1183	0.0119	0.8593	0.1264	0.1377
Aa-26584	AAEL002700	0.0335	0.0074	0.4346	0.0715	0.077
Aa-26606	AAEL011381	0.0098	0.004	0.6888	0.1152	0.0142
Aa-26610	AAEL013786	0.0066	0.0038	0.2408	0.0614	0.0273
Aa-26643	AAEL005414	0.0039	0.0039	0.5122	0.1136	0.0076
Aa-26664	AAEL017552	0.0651	0.0112	0.5595	0.0901	0.1163
Aa-26671	AAEL005991	0.0099	0.0037	0.3393	0.0478	0.0292
Aa-26721	AAEL015065	0.0045	0.001	0.7074	0.0445	0.0063
Aa-26723	AAEL011100	0.1162	0.0233	1.2547	0.6465	0.0926
Aa-26775	AAEL013203	0.0477	0.0045	0.7237	0.0608	0.066
Aa-26825	AAEL013746	0	0	0.4607	0.1019	0
Aa-26866	AAEL013985	0.0104	0.0047	0.8651	0.1645	0.0121
Aa-26884	AAEL004566	0.0188	0.0051	0.5542	0.0736	0.034
Aa-26886	AAEL011395	0.0444	0.0053	0.9268	0.1008	0.0479
Aa-26929	AAEL009448	0.0231	0.006	1.28	0.1844	0.0181
Aa-26941	AAEL009275	0.008	0.0033	0.8648	0.1624	0.0093
Aa-26967	AAEL009753	0.0212	0.0049	0.6534	0.0711	0.0324
Aa-27025	AAEL007410	0.0275	0.0077	0.4583	0.0845	0.0599
Aa-27035	AAEL003954	0.1272	0.0127	2.4517	2.96	0.0519
Aa-27038	AAEL003518	0	0	0.8937	0.2055	0
Aa-27105	AAEL009906	0.0707	0.0112	0.5682	0.0819	0.1244
Aa-27120	AAEL002917	0.0756	0.0155	0.6	0.1247	0.126
Aa-27480	AAEL007962	0.0434	0.0095	0.6903	0.1128	0.0628
Aa-27513	AAEL013960	0.0675	0.0182	0.7437	0.1911	0.0907
Aa-27528	AAEL004951	0.0169	0.0051	0.3484	0.0463	0.0486
Aa-27543	AAEL014949	0.0185	0.0071	0.6027	0.1362	0.0306
Aa-27555	AAEL006538	0.015	0.0057	0.3392	0.083	0.0442
Aa-27566	AAEL012466	0.009	0.0029	1.3414	0.3197	0.0067
Aa-27573	AAEL010844	0.0219	0.0078	0.9473	0.253	0.0232
Aa-27574	AAEL007191	0.0163	0.0048	0.5285	0.077	0.0308
Aa-27578	AAEL001527	0.0081	0.0047	0.1449	0.0363	0.056
Aa-27604	AAEL004182	0.0273	0.0085	1.3348	0.2576	0.0205
Aa-27621	AAEL007629	0.0923	0.0197	0.4335	0.0999	0.213
Aa-27623	AAEL003579	0.0099	0.0027	0.4848	0.0537	0.0204
Aa-27638	AAEL006264	0.0299	0.0053	0.506	0.0502	0.0592
Aa-27676	AAEL011137	0.0081	0.0029	0.5998	0.0759	0.0136
Aa-27682	AAEL008341	0.0051	0.0022	1.2311	0.3115	0.0042
Aa-27703	AAEL007292	0.0051	0.0029	0.5231	0.0825	0.0097
Aa-27797	AAEL010733	0.0369	0.0065	0.7857	0.1177	0.047
Aa-27807	AAEL014947	0.0182	0.004	0.819	0.104	0.0223
Aa-27816	AAEL012310	0.0068	0.0034	0.5033	0.0805	0.0135
Aa-27820	AAEL009749	0.0261	0.0059	0.973	0.1408	0.0269
Aa-27824	AAEL009749	0.0302	0.0058	0.9436	0.1243	0.032
Aa-27832	AAEL012746	0.0215	0.0042	1.0046	0.1371	0.0214
Aa-27859	AAEL001946	0.003	0.0019	0.2771	0.0463	0.0108
Aa-27876	AAEL007100	0.0434	0.0058	1.0018	0.1345	0.0434
Aa-27879	AAEL000950	0.0245	0.0048	0.7102	0.0879	0.0345
Aa-27894	AAEL015320	0.0045	0.002	0.2205	0.026	0.0203
Aa-27905	AAEL004102	0.0225	0.0057	1.1134	0.2344	0.0202
Aa-27924	AAEL007243	0.077	0.0111	1.1961	0.2627	0.0643
Aa-27956	AAEL012944	0.0045	0.0032	0.3281	0.07	0.0137
Aa-27964	AAEL014749	0	0	0.1134	0.0319	0
Aa-27978	AAEL002813	0.574	0.1342	99	0	0.0058
Aa-27988	AAEL005839	0.0165	0.0044	0.547	0.0769	0.0302
Aa-28009	AAEL014012	0.0039	0.0016	0.3684	0.0305	0.0105
Aa-28031	AAEL000679	0.0118	0.0084	0.5766	0.1571	0.0205
Aa-28042	AAEL003497	0.0065	0.0025	0.4165	0.0541	0.0155
Aa-28062	AAEL001022	0.0453	0.0081	0.8963	0.1491	0.0505
Aa-28072	AAEL012394	0.0361	0.0055	0.813	0.105	0.0443
Aa-28083	AAEL005267	0.0353	0.0056	0.5103	0.0587	0.0693
Aa-28088	AAEL003106	0	0	0.5519	0.0673	0
Aa-28119	AAEL007029	0.0106	0.0035	0.4984	0.0657	0.0212
Aa-28130	AAEL017458	0.0325	0.006	0.6083	0.0674	0.0535
Aa-28133	AAEL005879	0.0064	0.0017	1.032	0.1238	0.0062
Aa-28145	AAEL004133	0.0117	0.0027	0.764	0.0749	0.0153
Aa-28147	AAEL004133	0.0042	0.002	1.0132	0.19	0.0041
Aa-28155	AAEL003104	0.0148	0.0026	0.4965	0.0395	0.0298
Aa-28161	AAEL015259	0.0323	0.023	0.0384	0.0386	0.8416
Aa-28162	AAEL015257	0.0023	0.0023	0.128	0.041	0.0181
Aa-28267	AAEL002260	0.5773	0.11	0.5783	0.174	0.9983
Aa-28284	AAEL000475	0.0124	0.0033	0.9275	0.12	0.0134
Aa-28311	AAEL013936	0.1427	0.0111	0.648	0.0613	0.2203
Aa-28315	AAEL013936	0.0869	0.0084	0.8251	0.0906	0.1053
Aa-28332	AAEL010078	0.0326	0.0048	0.5212	0.0508	0.0626
Aa-28339	AAEL011795	0.0105	0.004	1.097	0.1896	0.0096
Aa-28369	AAEL009437	0.0202	0.0039	0.2167	0.0273	0.0933
Aa-28533	AAEL014655	0.0384	0.0092	0.5289	0.0864	0.0725
Aa-28653	AAEL012831	0.0124	0.0027	0.4411	0.0387	0.0281
Aa-28661	AAEL000589	0.0086	0.0025	0.3794	0.0421	0.0227
Aa-28665	AAEL006136	0.082	0.0092	0.949	0.13	0.0864
Aa-28679	AAEL011414	0	0	0.4442	0.1507	0
Aa-28689	AAEL002081	0	0	0.6864	1.1216	0
Aa-28697	AAEL013132	0.0183	0.0046	0.4832	0.0751	0.038
Aa-28722	AAEL009856	0.0054	0.0024	0.5796	0.0582	0.0093
Aa-28724	AAEL007843	0.0495	0.0071	1.075	0.1906	0.046
Aa-28733	AAEL000744	0.003	0.003	0.1594	0.0433	0.0189
Aa-28769	AAEL004167	0.0292	0.0056	0.7648	0.0952	0.0382
Aa-28776	AAEL003039	0.017	0.0039	0.858	0.1114	0.0198
Aa-28784	AAEL003210	0.053	0.0111	0.5211	0.1007	0.1016
Aa-28792	AAEL004108	0.0475	0.0081	0.3487	0.0518	0.1362
Aa-28798	AAEL014361	0.0147	0.0037	0.6122	0.0773	0.024
Aa-28871	AAEL008041	0.0154	0.0039	0.5398	0.0646	0.0286
Aa-28909	AAEL003640	0.051	0.0103	0.7507	0.1183	0.0679
Aa-29037	AAEL011111	0.0847	0.0161	1.153	0.2707	0.0735
Aa-29080	AAEL001815	0.0346	0.0044	0.5397	0.0476	0.0641
Aa-29093	AAEL006945	0.004	0.0028	0.5643	0.0906	0.007
Aa-29114	AAEL012126	0.0453	0.0087	0.8077	0.1332	0.0561
Aa-29118	AAEL008315	0.0215	0.0072	0.5187	0.11	0.0414
Aa-29130	AAEL001447	0.0022	0.0022	0.3213	0.0593	0.0068
Aa-29133	AAEL006091	0.0035	0.0035	0.1519	0.0498	0.0228
Aa-29172	AAEL012819	0.0109	0.0061	0.2692	0.0881	0.0404
Aa-29181	AAEL010983	0.1575	0.0278	0.6614	0.1465	0.2382
Aa-29184	AAEL008738	0.0133	0.0029	0.5763	0.0486	0.023
Aa-29214	AAEL001398	0.0059	0.0021	0.7442	0.0965	0.008
Aa-29222	AAEL009404	0.1282	0.012	2.443	2.6917	0.0525
Aa-29279	AAEL001446	0.0169	0.0044	0.5141	0.0563	0.0328
Aa-29314	AAEL002163	0.0108	0.0035	1.2162	0.3457	0.0089
Aa-29318	AAEL010508	0.0115	0.003	0.5831	0.0527	0.0197
Aa-29338	AAEL017546	0.0243	0.0031	0.4793	0.0353	0.0506
Aa-29346	AAEL009706	0.0063	0.0023	0.5804	0.0644	0.0108
Aa-29347	AAEL009706	0.0265	0.0057	0.652	0.0936	0.0406
Aa-29359	AAEL010165	0.0956	0.0103	0.9182	0.1288	0.1041
Aa-29368	AAEL006006	0.0023	0.0023	0.3538	0.065	0.0066
Aa-29390	AAEL005817	0.0026	0.0026	1.4501	0.8391	0.0018
Aa-29554	AAEL006951	0.0096	0.0038	0.4396	0.0654	0.0219
Aa-29574	AAEL002418	0.0381	0.0116	1.0886	0.2991	0.035
Aa-29578	AAEL005457	0.0068	0.0031	1.0038	0.1813	0.0068
Aa-29645	AAEL017481	0.0041	0.0034	0.3072	0.0589	0.0135
Aa-29653	AAEL002894	0.0163	0.0049	0.3522	0.0446	0.0463
Aa-29667	AAEL010819	0.0194	0.0098	0.4202	0.1155	0.0463
Aa-29680	AAEL013656	0.0189	0.0051	0.5127	0.0797	0.0369
Aa-29682	AAEL000662	0.0919	0.0103	0.8444	0.1058	0.1089
Aa-29694	AAEL004859	0.0203	0.0056	1.1141	0.2301	0.0183
Aa-29722	AAEL007153	0.0131	0.0034	1.0016	0.1511	0.0131
Aa-29724	AAEL011369	0.0247	0.0052	0.856	0.129	0.0289
Aa-29748	AAEL002894	0.0296	0.0105	0.5696	0.1142	0.0519
Aa-29765	AAEL008542	0.0027	0.0011	0.6118	0.0567	0.0044
Aa-30111	AAEL011099	0.0409	0.0093	0.863	0.1865	0.0474
Aa-30113	AAEL000838	0.0438	0.0066	0.7008	0.0856	0.0625
Aa-30120	AAEL008502	0.0388	0.0054	0.5954	0.0568	0.0652
Aa-30132	AAEL011193	0.0404	0.0078	0.3666	0.0579	0.1101
Aa-30152	AAEL017467	0.0937	0.0082	1.6274	0.4777	0.0576
Aa-30205	AAEL002527	0.0351	0.0049	0.5417	0.0583	0.0648
Aa-30230	AAEL002723	0.0073	0.0042	0.6815	0.1175	0.0108
Aa-30243	AAEL013212	0.0241	0.0078	0.7718	0.1991	0.0312
Aa-30256	AAEL017253	0.0327	0.0082	0.259	0.0466	0.1261
Aa-30268	AAEL013574	0.0188	0.0056	0.4268	0.0658	0.0441
Aa-30275	AAEL007563	0.0022	0.0012	0.6588	0.0687	0.0033
Aa-30292	AAEL005290	0.0222	0.0049	0.5168	0.0672	0.043
Aa-30296	AAEL011092	0.0181	0.0029	0.6285	0.0502	0.0289
Aa-30311	AAEL008024	0.1093	0.0174	1.7769	1.2717	0.0615
Aa-30344	AAEL001294	0.0184	0.0065	0.4206	0.0788	0.0437
Aa-30363	AAEL010798	0	0	0.1745	0.043	0
Aa-30375	AAEL010090	0.0882	0.0176	0.8142	0.1738	0.1084
Aa-30401	AAEL003425	0.1376	0.0644	0.2688	0.1707	0.5117
Aa-30430	AAEL008004	0.0178	0.0052	0.2605	0.05	0.0683
Aa-30458	AAEL000016	0.0603	0.0109	1.1804	0.3512	0.0511
Aa-30459	AAEL013144	0.0294	0.0064	0.7583	0.1291	0.0387
Aa-30517	AAEL003493	0.0474	0.0073	1.385	0.3236	0.0343
Aa-30543	AAEL002134	0.0084	0.0049	0.7042	0.1286	0.0119
Aa-30545	AAEL014863	0.0207	0.0049	0.4994	0.066	0.0414
Aa-30558	AAEL010558	0.0065	0.0046	0.5081	0.1387	0.0128
Aa-30569	AAEL002833	0.0196	0.0049	0.7562	0.1307	0.0259
Aa-30575	AAEL002498	0.0397	0.0064	0.5497	0.0595	0.0721
Aa-30616	AAEL010599	0.0308	0.0047	1.1055	0.1576	0.0278
Aa-30618	AAEL010599	0.0371	0.006	0.9084	0.1228	0.0409
Aa-30652	AAEL004278	0.0535	0.0075	0.8743	0.1222	0.0612
Aa-30658	AAEL008107	0.0122	0.0028	0.6881	0.0597	0.0178
Aa-30678	AAEL006148	0.0407	0.0047	0.6546	0.0638	0.0622
Aa-30764	AAEL005914	0.0128	0.0069	1.5932	1.0483	0.008
Aa-30815	AAEL007825	0.0582	0.0113	1.2748	0.4145	0.0457
Aa-30835	AAEL013987	0.0308	0.0057	0.2594	0.0351	0.1189
Aa-30880	AAEL006415	0.027	0.0037	1.2719	0.1795	0.0212
Aa-30883	AAEL011578	0.0104	0.003	0.6364	0.0667	0.0163
Aa-30893	AAEL008768	0.0131	0.0062	0.2814	0.0674	0.0465
Aa-30914	AAEL000388	0.0292	0.0047	1.0468	0.1465	0.0279
Aa-30921	AAEL009074	0.0377	0.0067	0.5454	0.0716	0.0691
Aa-30934	AAEL012705	0.0169	0.0042	0.648	0.0822	0.026
Aa-30935	AAEL013845	0.0061	0.0027	0.5661	0.09	0.0107
Aa-30946	AAEL007309	0.0595	0.0073	0.9985	0.1384	0.0596
Aa-30952	AAEL007160	0.0126	0.0033	0.6119	0.0693	0.0206
Aa-31002	AAEL012925	0.0077	0.0054	0.3093	0.0737	0.0248
Aa-31015	AAEL010795	0.0367	0.0096	0.4256	0.0708	0.0861
Aa-31035	AAEL014903	0.0031	0.0031	0.3141	0.0878	0.0098
Aa-31040	AAEL012440	0.046	0.0071	0.9022	0.1202	0.051
Aa-31041	AAEL001623	0.0086	0.0039	0.2529	0.0456	0.0342
Aa-31047	AAEL008306	0.025	0.0045	1.0771	0.1642	0.0232
Aa-31048	AAEL008306	0.055	0.0078	0.7513	0.0969	0.0732
Aa-31091	AAEL000102	0.0154	0.0049	0.7362	0.1218	0.0209
Aa-31096	AAEL005228	0.0091	0.0041	0.5867	0.0959	0.0155
Aa-31101	AAEL003461	0.0409	0.0074	1.6014	0.5707	0.0255
Aa-31107	AAEL010361	0.0133	0.0055	0.3963	0.0893	0.0337
Aa-31108	AAEL013728	0.0694	0.0168	0.7167	0.1694	0.0968
Aa-31123	AAEL008241	0.0236	0.005	0.6903	0.0789	0.0342
Aa-31156	AAEL000459	0.0262	0.0057	0.5471	0.0656	0.0478
Aa-31163	AAEL011678	0.045	0.0108	0.6951	0.1238	0.0647
Aa-31187	AAEL005744	0.0227	0.0042	0.7362	0.0811	0.0308
Aa-31202	AAEL000847	0.0152	0.0062	0.691	0.1609	0.022
Aa-31518	AAEL012181	0.0132	0.0057	0.2706	0.0541	0.0486
Aa-31525	AAEL009287	0	0	0.5673	0.1209	0
Aa-31537	AAEL006487	0.0109	0.0033	0.5094	0.0551	0.0215
Aa-31556	AAEL003641	0.0393	0.0112	0.9539	0.217	0.0413
Aa-31567	AAEL008949	0.0138	0.0069	0.1835	0.0646	0.0753
Aa-31571	AAEL004546	0.0052	0.0016	0.5936	0.0432	0.0087
Aa-31576	AAEL009368	0.0338	0.0066	0.6706	0.084	0.0505
Aa-31579	AAEL008742	0.0712	0.0141	0.4977	0.0874	0.143
Aa-31748	AAEL005890	0.0308	0.0081	0.4035	0.0723	0.0764
Aa-31873	AAEL001954	0.0474	0.0075	0.3293	0.0427	0.144
Aa-31882	AAEL005446	0.016	0.0041	0.4306	0.0496	0.0371
Aa-31883	AAEL005446	0.0342	0.0097	0.4569	0.0836	0.0749
Aa-31893	AAEL005304	0.0153	0.0032	0.3864	0.0448	0.0397
Aa-31896	AAEL000994	0.0289	0.0038	0.5695	0.0446	0.0507
Aa-31898	AAEL004496	0.0167	0.0041	0.3504	0.0406	0.0476
Aa-31926	AAEL006879	0.0085	0.0035	0.4128	0.0558	0.0206
Aa-31932	AAEL009843	0.1563	0.0179	0.7476	0.1218	0.2091
Aa-31963	AAEL003554	0.0198	0.0049	0.6488	0.0885	0.0305
Aa-31974	AAEL004249	0	0	0.1331	0.0403	0
Aa-32004	AAEL001503	0.0046	0.0023	0.2549	0.0396	0.0179
Aa-32009	AAEL010742	0.0155	0.003	1.421	0.2686	0.0109
Aa-32020	AAEL005064	0.0399	0.007	0.8446	0.1271	0.0473
Aa-32030	AAEL012579	0.0157	0.004	1.0074	0.1956	0.0156
Aa-32034	AAEL010372	0.0209	0.0038	1.0944	0.1644	0.0191
Aa-32043	AAEL004054	0.0018	0.0018	0.4425	0.0785	0.004
Aa-32074	AAEL003581	0.0043	0.002	0.4618	0.0519	0.0092
Aa-32081	AAEL008355	0.1163	0.0223	0.4367	0.0902	0.2663
Aa-32085	AAEL004099	0.0261	0.0051	0.4928	0.069	0.053
Aa-32089	AAEL004444	0.0223	0.0042	0.4526	0.049	0.0492
Aa-32090	AAEL002986	0.0425	0.007	0.6247	0.0816	0.068
Aa-32101	AAEL014275	0.0414	0.0077	0.7147	0.1054	0.058
Aa-32120	AAEL003476	0.0046	0.0023	0.3391	0.0433	0.0134
Aa-32121	AAEL003476	0.0056	0.0021	0.4259	0.0439	0.0132
Aa-32152	AAEL002416	0.014	0.0043	0.7218	0.0975	0.0194
Aa-32238	AAEL010974	0.047	0.0055	0.7252	0.0657	0.0649
Aa-32259	AAEL009430	0.0668	0.0064	1.1012	0.1545	0.0607
Aa-32272	AAEL011078	0	0	0.1877	0.0439	0
Aa-32285	AAEL004973	0.0084	0.0037	0.3091	0.0438	0.027
Aa-32407	AAEL010470	0	0	0.3478	0.0708	0
Aa-32411	AAEL008812	0.1208	0.027	0.7916	0.2283	0.1526
Aa-32422	AAEL012051	0.0046	0.0032	1.0703	0.2999	0.0043
Aa-32432	AAEL005968	0.0055	0.0039	0.5154	0.0962	0.0108
Aa-32466	AAEL000840	0.0322	0.0066	0.5131	0.0874	0.0628
Aa-32473	AAEL003276	0.0292	0.0061	0.702	0.0917	0.0416
Aa-32510	AAEL002604	0.3917	0.0525	0.4156	0.079	0.9426
Aa-32514	AAEL010504	0.0521	0.0115	0.6182	0.1215	0.0842
Aa-32517	AAEL005558	0.2709	0.0523	99	0	0.0027
Aa-32553	AAEL007392	0.0154	0.0063	0.3679	0.0814	0.0418
Aa-32563	AAEL000281	0.009	0.0052	0.5089	0.1121	0.0177
Aa-32576	AAEL004545	0.0211	0.0039	0.7286	0.0686	0.0289
Aa-32593	AAEL008862	0.0322	0.0065	0.9459	0.1475	0.034
Aa-32618	AAEL013098	0.0022	0.0015	1.2957	0.2913	0.0017
Aa-32627	AAEL001421	0.0261	0.0041	0.506	0.0545	0.0517
Aa-32631	AAEL011150	0.0048	0.0028	0.2934	0.045	0.0163
Aa-32635	AAEL012584	0.242	0.0824	0.2223	0.1023	1.0886
Aa-32644	AAEL012429	0.0157	0.0056	0.1196	0.0273	0.1313
Aa-32650	AAEL011276	0.0072	0.0032	0.5176	0.0699	0.0139
Aa-32847	AAEL010359	0.017	0.0033	0.5857	0.053	0.029
Aa-32862	AAEL012297	0.0245	0.0059	1.1399	0.2898	0.0215
Aa-32865	AAEL007316	0.0029	0.0013	0.4582	0.0379	0.0064
Aa-32894	AAEL010047	0.0757	0.0226	0.2527	0.0762	0.2995
Aa-32895	AAEL000703	0.0142	0.0027	0.6116	0.0577	0.0232
Aa-32900	AAEL001082	0	0	0.4699	0.2009	0
Aa-32916	AAEL008686	0.022	0.0052	0.2961	0.0398	0.0742
Aa-32935	AAEL007651	0.0099	0.0019	0.8526	0.0729	0.0116
Aa-32955	AAEL013982	0.0055	0.0028	0.2365	0.0362	0.0232
Aa-32962	AAEL012365	0.0064	0.0032	0.3783	0.0529	0.0169
Aa-33088	AAEL008250	0.0377	0.0101	0.44	0.0777	0.0857
Aa-33115	AAEL004059	0.0217	0.005	0.4684	0.0563	0.0463
Aa-33231	AAEL013020	0.03	0.0066	0.9106	0.1648	0.0329
Aa-33242	AAEL001421	0.0832	0.0427	0.4921	0.2402	0.1691
Aa-33256	AAEL010935	0.038	0.006	0.5742	0.0593	0.0662
Aa-33267	AAEL005628	0.0665	0.0088	0.8384	0.1073	0.0793
Aa-33269	AAEL000531	0.0698	0.0089	0.4221	0.0507	0.1653
Aa-33272	AAEL007546	0.0035	0.002	0.6132	0.0819	0.0057
Aa-33274	AAEL012357	0.2319	0.0238	0.7591	0.1239	0.3055
Aa-33278	AAEL015238	0.0858	0.0217	0.4555	0.1279	0.1883
Aa-33280	AAEL001963	0.0159	0.0071	0.4165	0.1124	0.0382
Aa-33285	AAEL013767	0.0188	0.0038	1.3512	0.2533	0.0139
Aa-33286	AAEL013767	0.0201	0.0042	1.3651	0.27	0.0147
Aa-33294	AAEL003800	0.039	0.0049	1.1342	0.1611	0.0344
Aa-33303	AAEL010299	0	0	0.3054	0.0719	0
Aa-33314	AAEL005342	0.0303	0.0053	0.6364	0.078	0.0477
Aa-33318	AAEL001252	0.0174	0.0036	0.9168	0.1212	0.019
Aa-33321	AAEL007569	0.0113	0.0046	0.7566	0.1223	0.015
Aa-33327	AAEL013226	0.0309	0.0062	0.6428	0.084	0.048
Aa-33339	AAEL001394	0.0158	0.0043	0.7122	0.1131	0.0222
Aa-33341	AAEL013999	0.1476	0.0192	0.7915	0.1377	0.1865
Aa-33370	AAEL002595	0.0566	0.0082	0.7199	0.0876	0.0786
Aa-33382	AAEL009617	0.0127	0.0034	0.5019	0.0514	0.0253
Aa-33383	AAEL004148	0.0122	0.0039	1.1806	0.1836	0.0103
Aa-33401	AAEL015575	0.0052	0.0037	0.3865	0.0681	0.0136
Aa-33411	AAEL004983	0.0077	0.0034	1.5088	0.5911	0.0051
Aa-33416	AAEL014591	0.004	0.0018	0.6265	0.0598	0.0065
Aa-33418	AAEL014591	0.0039	0.0013	0.7603	0.0586	0.0052
Aa-33425	AAEL012845	0.0296	0.0055	0.8989	0.1376	0.033
Aa-33451	AAEL011992	0.0207	0.0093	0.42	0.1162	0.0492
Aa-33472	AAEL004404	0.0622	0.0158	1.0893	0.3894	0.0571
Aa-33520	AAEL005491	0.0096	0.0023	0.4982	0.0468	0.0193
Aa-33531	AAEL007288	0.002	0.0012	0.4779	0.0469	0.0043
Aa-33561	AAEL004287	0.0221	0.0049	0.4322	0.0519	0.0512
Aa-33571	AAEL000567	0.0139	0.0037	0.5314	0.0708	0.0262
Aa-33586	AAEL006166	0.0283	0.009	1.8824	1.5894	0.015
Aa-33663	AAEL001323	0.0631	0.0111	0.7132	0.1173	0.0885
Aa-33678	AAEL009093	0.0123	0.0034	0.6111	0.0699	0.0201
Aa-33682	AAEL004697	0.039	0.0057	0.7771	0.0832	0.0502
Aa-33685	AAEL010502	0.0731	0.0084	0.9681	0.12	0.0755
Aa-33706	AAEL007132	0.0018	0.001	0.5631	0.0425	0.0032
Aa-33750	AAEL010300	0.0157	0.0047	0.5577	0.0718	0.0281
Aa-33753	AAEL000050	0.0407	0.0101	0.7648	0.151	0.0532
Aa-33754	AAEL007691	0.0216	0.0054	0.6644	0.0945	0.0325
Aa-33768	AAEL010301	0.152	0.0188	0.4236	0.0761	0.3589
Aa-33770	AAEL010304	0.0274	0.0101	0.362	0.0798	0.0756
Aa-33783	AAEL012244	0.2527	0.0534	0.0607	0.0322	4.1628
Aa-33784	AAEL000175	0.0149	0.0029	1.1531	0.1815	0.0129
Aa-33791	AAEL010879	0.0037	0.0037	0.2626	0.0573	0.0142
Aa-33822	AAEL010234	0.0524	0.0064	0.6322	0.0624	0.0829
Aa-34098	AAEL003126	0.0666	0.0061	0.7087	0.0641	0.0939
Aa-34115	AAEL008185	0.0123	0.0037	0.4969	0.0567	0.0248
Aa-34132	AAEL001570	0.0204	0.0048	0.5919	0.072	0.0344
Aa-34148	AAEL005930	0.0241	0.0046	0.751	0.0829	0.0321
Aa-34156	AAEL001698	0.0057	0.0033	0.4567	0.0818	0.0126
Aa-34176	AAEL005779	0.011	0.0037	0.254	0.0498	0.0431
Aa-34182	AAEL000572	0.0477	0.0057	0.5651	0.0527	0.0845
Aa-34291	AAEL012102	0.0255	0.0079	0.7089	0.124	0.0359
Aa-34349	AAEL010444	0.0486	0.0108	0.9353	0.2318	0.052
Aa-34466	AAEL004984	0.0102	0.0042	0.5529	0.0671	0.0185
Aa-34493	AAEL013227	0.0381	0.0046	0.8259	0.0751	0.0461
Aa-34497	AAEL013791	0.0076	0.0041	0.3828	0.0733	0.0199
Aa-34507	AAEL014612	0.0881	0.0096	1.5077	0.443	0.0585
Aa-34512	AAEL014294	0.0017	0.0017	0.5978	0.1169	0.0028
Aa-34528	AAEL013079	0.0446	0.0069	0.7211	0.094	0.0618
Aa-34583	AAEL009295	0.0134	0.0042	0.352	0.0456	0.0382
Aa-34587	AAEL012661	0.0211	0.0058	0.7716	0.1452	0.0274
Aa-34602	AAEL004109	0.0224	0.0073	0.4276	0.0796	0.0524
Aa-34615	AAEL012920	0.0127	0.0038	0.3446	0.0404	0.0368
Aa-34622	AAEL005730	0.0026	0.0017	1.0275	0.2069	0.0025
Aa-34652	AAEL010933	0.0587	0.0059	0.2832	0.023	0.2074
Aa-34707	AAEL004921	0.018	0.0085	0.495	0.1042	0.0364
Aa-34728	AAEL014436	0.0558	0.008	1.1632	0.2371	0.0479
Aa-34731	AAEL001604	0.0165	0.0033	0.3785	0.0339	0.0435
Aa-34735	AAEL011206	0.016	0.0051	0.9963	0.2108	0.0161
Aa-34756	AAEL011544	0.003	0.003	0.5213	0.1157	0.0057
Aa-34917	AAEL010461	0.0245	0.0074	0.689	0.1176	0.0356
Aa-34980	AAEL009043	0.0148	0.0034	0.701	0.0988	0.0211
Aa-35006	AAEL000822	0.0111	0.0032	1.34	0.1717	0.0083
Aa-35011	AAEL013458	0.013	0.0039	0.836	0.1399	0.0156
Aa-35035	AAEL002160	0.012	0.0035	0.5442	0.0821	0.022
Aa-35062	AAEL001574	0.0011	0.0011	0.3356	0.0444	0.0034
Aa-35067	AAEL007304	0.0876	0.0091	0.9079	0.1248	0.0965
Aa-35082	AAEL004355	0.0427	0.0108	0.8165	0.148	0.0523
Aa-35093	AAEL002825	0.7765	0.1914	0.6035	0.2203	1.2865
Aa-35128	AAEL009585	0.0234	0.0067	1.2167	0.4067	0.0192
Aa-35132	AAEL011320	0	0	0.1223	0.0638	0
Aa-35135	AAEL003799	0.0305	0.0052	0.8229	0.0946	0.0371
Aa-35146	AAEL013447	0.0494	0.0251	0.2358	0.0981	0.2094
Aa-35161	AAEL003290	0.1524	0.0185	0.536	0.0638	0.2844
Aa-35176	AAEL013182	0.0139	0.0048	1.473	0.2705	0.0095
Aa-35211	AAEL002118	0	0	0.3319	0.0679	0
Aa-35389	AAEL003505	0.0112	0.0042	0.4955	0.0765	0.0225
Aa-35390	AAEL013309	0.028	0.0071	0.9623	0.256	0.0291
Aa-35423	AAEL010256	0.0095	0.0039	0.4339	0.0618	0.022
Aa-35435	AAEL001864	0.0231	0.0095	0.239	0.0613	0.0966
Aa-35446	AAEL014422	0.0027	0.0015	0.4053	0.0442	0.0066
Aa-35473	AAEL006803	0.1632	0.0757	0.3829	0.2186	0.4261
Aa-35474	AAEL006813	0.1142	0.0147	0.7194	0.1086	0.1587
Aa-35486	AAEL003416	0.0197	0.004	0.7815	0.0868	0.0252
Aa-35509	AAEL010587	0.0483	0.0063	0.9858	0.1398	0.049
Aa-35514	AAEL005532	0.0072	0.0016	0.9269	0.0963	0.0078
Aa-35516	AAEL005532	0.004	0.0028	0.7993	0.1535	0.005
Aa-35636	AAEL001914	0.0165	0.0048	0.6997	0.095	0.0235
Aa-35736	AAEL000424	0.0305	0.0066	0.5895	0.0827	0.0517
Aa-35742	AAEL002805	0.0428	0.0093	0.3769	0.0597	0.1136
Aa-35757	AAEL005930	0.0201	0.0036	0.6189	0.0602	0.0324
Aa-35799	AAEL010032	0.0066	0.0038	0.5015	0.1021	0.0131
Aa-35802	AAEL013290	0.0445	0.01	0.8515	0.1589	0.0523
Aa-35815	AAEL009085	0.015	0.0036	0.4525	0.0573	0.0331
Aa-35825	AAEL009888	0.0318	0.0038	0.6681	0.0505	0.0477
Aa-35834	AAEL003634	0.033	0.0068	0.8287	0.1286	0.0398
Aa-35847	AAEL014098	0.0379	0.007	0.5008	0.0595	0.0756
Aa-35851	AAEL009612	0.0882	0.0111	1.8053	0.948	0.0488
Aa-35874	AAEL009101	0.0082	0.0035	0.7293	0.133	0.0113
Aa-35884	AAEL012317	0.0615	0.0153	0.5964	0.1376	0.1031
Aa-35895	AAEL001904	0	0	0.2265	0.035	0
Aa-35908	AAEL007582	0.1074	0.0132	0.5134	0.0671	0.2092
Aa-35918	AAEL015669	0.0744	0.0137	0.9775	0.2196	0.0761
Aa-35920	AAEL007374	0.0222	0.0048	0.613	0.0746	0.0363
Aa-35934	AAEL009068	0.0229	0.0068	0.9633	0.233	0.0238
Aa-35938	AAEL003664	0.0236	0.0051	1.0012	0.1921	0.0236
Aa-35950	AAEL012260	0.0349	0.01	1.1243	0.3342	0.0311
Aa-35952	AAEL011216	0.0092	0.0041	0.3797	0.0612	0.0241
Aa-35974	AAEL008369	0.0719	0.0163	0.4286	0.0851	0.1679
Aa-35984	AAEL003129	0.0267	0.0043	0.7138	0.0733	0.0374
Aa-35987	AAEL013233	0.0512	0.0053	1.783	0.5127	0.0287
Aa-35989	AAEL002068	0.0246	0.0044	0.9601	0.1367	0.0256
Aa-35997	AAEL001136	0.1102	0.0341	0.1414	0.0657	0.7793
Aa-36012	AAEL017415	0.0857	0.0167	0.903	0.1958	0.0949
Aa-36019	AAEL011391	0.0468	0.0076	0.7716	0.1031	0.0607
Aa-36299	AAEL003959	0.016	0.0053	0.8168	0.132	0.0195
Aa-36300	AAEL000239	0.0013	0.0013	0.6242	0.0832	0.0021
Aa-36303	AAEL010262	0.0207	0.0066	0.4061	0.0753	0.0509
Aa-36306	AAEL008027	0.0393	0.0048	0.6463	0.0629	0.0608
Aa-36309	AAEL005239	0.0324	0.0075	0.6051	0.0911	0.0536
Aa-36322	AAEL011873	0.0045	0.0037	0.296	0.066	0.0153
Aa-36326	AAEL007944	0.0593	0.0114	0.6034	0.1021	0.0982
Aa-36327	AAEL015007	0.0078	0.0035	1.2463	0.3187	0.0063
Aa-36348	AAEL000407	0	0	0.5755	0.1666	0
Aa-36353	AAEL003006	0.0321	0.0074	0.3576	0.0526	0.0897
Aa-36373	AAEL005038	0.0107	0.0048	0.2606	0.042	0.0412
Aa-36380	AAEL011967	0.0284	0.0039	0.9623	0.1175	0.0295
Aa-36467	AAEL013356	0.0347	0.0071	0.5519	0.0803	0.0628
Aa-36607	AAEL008773	0.0216	0.0023	0.9967	0.0822	0.0217
Aa-36613	AAEL011650	0.0026	0.0015	0.6003	0.0739	0.0044
Aa-36614	AAEL011650	0.0085	0.0026	1.0518	0.1483	0.0081
Aa-36617	AAEL008563	0.0246	0.0088	0.698	0.1575	0.0353
Aa-36623	AAEL003064	0.0255	0.0072	0.6957	0.1208	0.0367
Aa-36637	AAEL014177	0	0	0.2942	0.0583	0
Aa-36644	AAEL012602	0.0291	0.0081	0.9917	0.2127	0.0294
Aa-36658	AAEL014555	0.0255	0.0091	0.4472	0.0842	0.057
Aa-36670	AAEL007658	0.0381	0.0087	0.8547	0.1835	0.0446
Aa-36690	AAEL006847	0.0117	0.0048	0.2055	0.0377	0.0571
Aa-36696	AAEL004538	0.0145	0.0041	0.8132	0.1059	0.0178
Aa-36783	AAEL010063	0.0028	0.0018	0.559	0.0713	0.005
Aa-36790	AAEL001557	0.0116	0.0033	1.3086	0.3407	0.0089
Aa-36794	AAEL003064	0.0322	0.0068	0.4997	0.0607	0.0644
Aa-36795	AAEL000273	0.0324	0.0048	0.3361	0.0353	0.0963
Aa-36797	AAEL000273	0.0759	0.0113	0.8562	0.1202	0.0887
Aa-36803	AAEL009646	0.0362	0.0054	0.4074	0.0428	0.0889
Aa-36820	AAEL002102	0.0136	0.0035	0.7445	0.0953	0.0182
Aa-36824	AAEL004434	0.0142	0.0036	0.6085	0.0698	0.0234
Aa-36838	AAEL007001	0.0091	0.0036	0.3816	0.0531	0.024
Aa-36846	AAEL008958	0.0263	0.0043	0.3499	0.0394	0.0751
Aa-36856	AAEL004152	0	0	0.587	0.1039	0
Aa-36934	AAEL002521	0.0458	0.0078	0.6652	0.0984	0.0689
Aa-36947	AAEL009145	0.0188	0.0056	0.4496	0.0614	0.0417
Aa-36951	AAEL001211	0.0078	0.0037	1.8531	1.2737	0.0042
Aa-36984	AAEL013071	0.0217	0.0046	0.9969	0.1574	0.0218
Aa-3700	AAEL002761	0	0	0.0425	0.0131	0
Aa-37128	AAEL015263	0.0152	0.0054	0.335	0.0483	0.0453
Aa-37133	AAEL011650	0.0117	0.0035	0.8	0.0992	0.0147
Aa-37137	AAEL006585	0.057	0.0095	1.2301	0.2945	0.0464
Aa-37146	AAEL012500	0.0146	0.0042	0.6261	0.0903	0.0233
Aa-37164	AAEL009352	0.0492	0.0092	0.4955	0.0799	0.0993
Aa-37165	AAEL010143	0.0072	0.0029	0.6471	0.0858	0.0111
Aa-37171	AAEL001918	0.0639	0.0069	0.5616	0.0496	0.1138
Aa-37181	AAEL012237	0.0199	0.0069	0.4305	0.0792	0.0463
Aa-37187	AAEL013136	0.0261	0.0054	0.7489	0.1063	0.0349
Aa-37203	AAEL015410	0.0039	0.0017	1.0209	0.204	0.0038
Aa-37216	AAEL001639	0.0137	0.0049	1.4495	0.2878	0.0095
Aa-37250	AAEL006299	0.0028	0.002	1.0358	0.1865	0.0027
Aa-37253	AAEL007400	0.0012	0.0012	0.7372	0.1245	0.0016
Aa-37264	AAEL002471	0	0	0.3597	0.052	0
Aa-37268	AAEL007325	0.0129	0.0047	0.5906	0.1088	0.0219
Aa-37271	AAEL007229	0.0108	0.0048	0.5326	0.0905	0.0203
Aa-37274	AAEL010840	0.0947	0.0314	0.3649	0.1044	0.2595
Aa-3728	AAEL001869	0.0201	0.0058	0.6258	0.0895	0.0321
Aa-37289	AAEL013404	0.0132	0.0048	0.6518	0.1012	0.0202
Aa-3729	AAEL001869	0.0201	0.0052	0.5298	0.0654	0.038
Aa-37290	AAEL008016	0.0097	0.0043	0.7537	0.1807	0.0129
Aa-37293	AAEL007184	0.0143	0.0072	1.2847	0.6535	0.0111
Aa-3740	AAEL002646	0.0197	0.0036	0.2787	0.03	0.0707
Aa-3744	AAEL012681	0.0165	0.0058	1.2031	0.2592	0.0137
Aa-37502	AAEL012283	0.021	0.005	1.0239	0.1609	0.0205
Aa-37505	AAEL002898	0.0727	0.0132	0.5501	0.1037	0.1321
Aa-37509	AAEL004838	0.0371	0.0044	0.5756	0.0487	0.0644
Aa-37522	AAEL006519	0.0294	0.0043	1.7337	0.5747	0.017
Aa-37527	AAEL010704	0.0022	0.0015	0.5484	0.0663	0.004
Aa-37533	AAEL010939	0.0221	0.0064	0.8163	0.1341	0.0271
Aa-37538	AAEL003071	0.1127	0.0089	1.398	0.2736	0.0806
Aa-37549	AAEL007268	0.033	0.004	0.5512	0.0526	0.0599
Aa-37563	AAEL007034	0.0051	0.0036	0.568	0.1184	0.009
Aa-37574	AAEL006480	0.0431	0.0116	0.4859	0.0885	0.0887
Aa-37593	AAEL006330	0.0227	0.0035	0.4626	0.0326	0.049
Aa-37594	AAEL006330	0.01	0.0021	0.5069	0.0373	0.0196
Aa-37607	AAEL007083	0.0089	0.0025	0.3307	0.029	0.027
Aa-37608	AAEL005455	0.0412	0.0054	0.7012	0.072	0.0588
Aa-37626	AAEL005249	0.0057	0.0018	0.4885	0.0429	0.0116
Aa-37636	AAEL006521	0.0426	0.0122	1.1586	0.3926	0.0367
Aa-37638	AAEL001863	0.0732	0.0093	0.7492	0.0975	0.0977
Aa-37667	AAEL000985	0.0128	0.005	0.9235	0.1891	0.0139
Aa-37676	AAEL010675	0.0258	0.0261	0.0905	0.065	0.2855
Aa-37783	AAEL009899	0.0217	0.0042	0.6845	0.0712	0.0318
Aa-3790	AAEL002759	0	0	0.1825	0.039	0
Aa-37970	AAEL002036	0.0713	0.0147	0.9083	0.1987	0.0785
Aa-37996	AAEL013334	0.0389	0.0042	0.358	0.0294	0.1086
Aa-3808	AAEL013537	0.0253	0.0071	0.5496	0.0877	0.046
Aa-38083	AAEL001201	0.0375	0.0075	0.924	0.1785	0.0405
Aa-38090	AAEL003837	0.0044	0.0018	0.6708	0.0714	0.0065
Aa-38103	AAEL004378	0	0	0.22	0.0559	0
Aa-3811	AAEL002761	0	0	0.0996	0.0226	0
Aa-38130	AAEL008134	0.0204	0.0036	0.7301	0.0753	0.0279
Aa-38170	AAEL012846	0.2365	0.045	0.4442	0.1259	0.5323
Aa-38198	AAEL007639	0.0356	0.0052	0.9815	0.1261	0.0363
Aa-38206	AAEL003128	0.0367	0.0061	0.4424	0.052	0.0828
Aa-38219	AAEL008291	0.0073	0.0033	0.9052	0.1765	0.0081
Aa-38232	AAEL011209	0.015	0.0055	0.6305	0.0983	0.0238
Aa-3824	AAEL007236	0.0379	0.0078	0.394	0.0535	0.0962
Aa-3826	AAEL007236	0.04	0.0095	0.335	0.0579	0.1193
Aa-38263	AAEL009172	0.0356	0.0031	0.8325	0.0587	0.0428
Aa-38402	AAEL011196	0.0121	0.0038	0.5754	0.0717	0.021
Aa-38450	AAEL000805	0.0018	0.0018	0.399	0.0657	0.0045
Aa-38459	AAEL004427	0.0083	0.0044	0.8115	0.1629	0.0102
Aa-3846	AAEL011234	0.0253	0.008	0.7794	0.1802	0.0325
Aa-38462	AAEL004632	0.05	0.0122	0.0791	0.0271	0.6319
Aa-38483	AAEL007666	0.0493	0.0063	1.759	0.901	0.028
Aa-38515	AAEL003750	0.0025	0.0025	0.2939	0.064	0.0084
Aa-38522	AAEL002621	0.0318	0.0084	0.6629	0.1091	0.0479
Aa-38530	AAEL011755	0.0082	0.0041	0.4492	0.0799	0.0182
Aa-38534	AAEL008854	0.0589	0.0062	0.4072	0.0339	0.1448
Aa-38550	AAEL006820	0.077	0.0103	0.6484	0.108	0.1188
Aa-38557	AAEL012472	0.0051	0.0021	0.7448	0.0987	0.0068
Aa-3857	AAEL005354	0.414	0.0824	1.5307	0.7818	0.2705
Aa-38580	AAEL008636	0.0242	0.0059	0.8631	0.1235	0.028
Aa-38588	AAEL003109	0.0082	0.0025	0.5622	0.0669	0.0146
Aa-38590	AAEL012882	0.0984	0.0133	0.7065	0.1122	0.1392
Aa-38593	AAEL011187	0.007	0.0029	0.8075	0.1212	0.0087
Aa-38616	AAEL006647	0	0	0.478	0.1295	0
Aa-38633	AAEL006904	0.0344	0.0085	0.3664	0.0577	0.094
Aa-38636	AAEL008340	0.0083	0.0029	1.4276	0.457	0.0058
Aa-38657	AAEL001817	0.0555	0.013	0.8277	0.1766	0.067
Aa-38667	AAEL011204	0.0082	0.0026	0.5478	0.0715	0.015
Aa-38668	AAEL011204	0.0116	0.0044	0.6147	0.1234	0.0189
Aa-38670	AAEL003148	0.0663	0.011	1.6349	0.7166	0.0405
Aa-3876	AAEL001279	0.0122	0.0029	0.3358	0.0426	0.0362
Aa-38841	AAEL001152	0.0664	0.009	1.6985	0.6829	0.0391
Aa-38860	AAEL000469	0.0173	0.004	0.2984	0.0331	0.0579
Aa-3888	AAEL005271	0.0496	0.01	1.5407	0.6698	0.0322
Aa-38897	AAEL003331	0.0185	0.004	1.0355	0.1597	0.0178
Aa-38935	AAEL007767	0.0749	0.0065	0.6613	0.0596	0.1133
Aa-38940	AAEL009681	0.0142	0.0042	0.5735	0.0729	0.0247
Aa-38942	AAEL000485	0.0174	0.0037	0.5093	0.0482	0.0342
Aa-38957	AAEL000947	0.014	0.0059	0.4373	0.085	0.0321
Aa-38966	AAEL009152	0.0934	0.0084	0.5014	0.0477	0.1863
Aa-39041	AAEL001944	0.0178	0.0103	0.6519	0.1612	0.0273
Aa-39044	AAEL003112	0.0101	0.0043	0.2085	0.0424	0.0484
Aa-3908	AAEL003624	0.044	0.0223	0.2098	0.0775	0.2096
Aa-39080	AAEL005208	0.0207	0.0056	0.9187	0.1492	0.0226
Aa-3912	AAEL005651	0.0223	0.0052	0.9835	0.1563	0.0227
Aa-39138	AAEL007473	0.0534	0.0095	1.8816	1.2581	0.0284
Aa-3918	AAEL011514	0.206	0.1093	0.8607	0.4441	0.2394
Aa-39259	AAEL007382	0.0096	0.0036	0.3135	0.0467	0.0307
Aa-39274	AAEL017297	0.072	0.0101	1.1634	0.2195	0.0619
Aa-39280	AAEL013435	0.2257	0.0291	2.6719	8.7925	0.0845
Aa-39283	AAEL006364	0.015	0.0041	0.6722	0.0895	0.0224
Aa-39312	AAEL000424	0.0326	0.007	1.0121	0.1881	0.0323
Aa-39317	AAEL001603	0.033	0.0038	0.6812	0.0546	0.0485
Aa-39324	AAEL008379	0.0032	0.002	0.3547	0.0465	0.009
Aa-39358	AAEL011347	0.0285	0.0057	1.0063	0.1768	0.0284
Aa-39463	AAEL000930	0.0162	0.006	0.3017	0.0529	0.0536
Aa-39465	AAEL002678	0.0211	0.0061	0.6941	0.1066	0.0304
Aa-39472	AAEL009745	0.0139	0.0029	0.8404	0.0983	0.0166
Aa-39477	AAEL002503	0.1585	0.1862	0	0	99
Aa-39506	AAEL013608	0.0219	0.0052	0.7895	0.151	0.0277
Aa-39518	AAEL002386	0.0235	0.0042	0.8743	0.0976	0.0269
Aa-3953	AAEL003989	0	0	0.1313	0.0227	0
Aa-3962	AAEL011088	0.051	0.0098	0.3476	0.0448	0.1468
Aa-39639	AAEL006013	0.0255	0.0048	1.1575	0.2291	0.022
Aa-39642	AAEL007936	0.0048	0.0028	0.3594	0.0657	0.0133
Aa-39683	AAEL012943	0.0051	0.0023	0.8527	0.1148	0.006
Aa-39697	AAEL003680	0.0301	0.0063	0.9322	0.17	0.0323
Aa-39708	AAEL003586	0.0106	0.003	0.6731	0.071	0.0157
Aa-39718	AAEL000955	0.0138	0.0043	0.602	0.0839	0.023
Aa-39751	AAEL007209	0.0035	0.0029	0.3393	0.0687	0.0103
Aa-3977	AAEL005845	0.0035	0.0009	0.9968	0.0839	0.0035
Aa-39772	AAEL003193	0.0249	0.0055	0.5872	0.0809	0.0425
Aa-39784	AAEL011778	0.0072	0.0022	1.1303	0.1948	0.0064
Aa-39789	AAEL004284	0.0261	0.0107	0.632	0.1621	0.0412
Aa-39793	AAEL001662	0	0	0.3264	0.0443	0
Aa-3982	AAEL004987	0.0413	0.0093	0.7222	0.1334	0.0572
Aa-39835	AAEL006890	0.158	0.0143	0.5693	0.0674	0.2776
Aa-39838	AAEL007547	0.0462	0.0057	0.6349	0.0584	0.0728
Aa-39847	AAEL006240	0.024	0.0048	0.8405	0.1287	0.0285
Aa-39863	AAEL004329	0.0411	0.0059	0.8724	0.1079	0.0471
Aa-39865	AAEL007494	0.0042	0.003	1.0839	0.3642	0.0039
Aa-39868	AAEL004675	0.014	0.0036	0.7889	0.1044	0.0177
Aa-39887	AAEL000212	0.0146	0.0031	1.2977	0.2344	0.0113
Aa-39893	AAEL017110	0.1596	0.0287	0.7532	0.1887	0.2118
Aa-39902	AAEL013967	0.0101	0.0028	1.5517	0.4121	0.0065
Aa-39920	AAEL000256	0.0069	0.0024	0.6547	0.0753	0.0106
Aa-39934	AAEL003416	0.0254	0.0085	1.011	0.2537	0.0251
Aa-39956	AAEL006278	0.0101	0.0072	0.2178	0.0703	0.0465
Aa-40125	AAEL011927	0.0127	0.0028	0.6803	0.06	0.0186
Aa-40136	AAEL008211	0.0259	0.0065	0.6399	0.0935	0.0405
Aa-40169	AAEL014639	0.0031	0.0031	0.6632	0.1315	0.0047
Aa-40175	AAEL006966	0.0085	0.0035	0.3572	0.0514	0.0238
Aa-40181	AAEL003972	0.0046	0.0032	0.305	0.0564	0.015
Aa-40207	AAEL001521	0.0071	0.0035	0.5072	0.0658	0.014
Aa-40222	AAEL004484	0.0269	0.0075	1.0506	0.2667	0.0256
Aa-40237	AAEL000276	0.0187	0.0024	0.9172	0.0777	0.0204
Aa-40243	AAEL010065	0.0151	0.0039	0.8075	0.1122	0.0187
Aa-40250	AAEL004981	0	0	0.2988	0.0521	0
Aa-40258	AAEL001212	0.0031	0.0018	0.8321	0.1263	0.0037
Aa-40259	AAEL012095	0.0022	0.0015	0.6232	0.0736	0.0035
Aa-40301	AAEL011136	0.0152	0.0044	0.7148	0.1118	0.0213
Aa-40308	AAEL004738	0.0175	0.004	0.7305	0.0864	0.024
Aa-40323	AAEL014484	0.004	0.0041	0.5686	0.128	0.0071
Aa-40327	AAEL014052	0.079	0.0124	0.6917	0.11	0.1142
Aa-40329	AAEL012232	0.0053	0.0053	0.0829	0.0422	0.0641
Aa-40347	AAEL007842	0.0196	0.0041	0.8984	0.1069	0.0218
Aa-40436	AAEL003611	0.0157	0.0044	0.6683	0.0953	0.0236
Aa-4054	AAEL001852	0.0024	0.0024	0.48	0.0799	0.005
Aa-40579	AAEL001247	0	0	0.3033	0.0774	0
Aa-40646	AAEL003014	0.0165	0.0045	0.2969	0.0493	0.0555
Aa-40668	AAEL004290	0.0161	0.0038	1.3483	0.34	0.0119
Aa-40671	AAEL004532	0.0162	0.0047	1.7687	0.6976	0.0092
Aa-40674	AAEL008670	0.0494	0.0065	0.3797	0.0417	0.1301
Aa-40679	AAEL004860	0.0123	0.0055	1.2882	0.44	0.0095
Aa-40689	AAEL000588	0.0074	0.0074	0.4216	0.1421	0.0175
Aa-40695	AAEL003578	0.0123	0.005	0.3994	0.0766	0.0308
Aa-40697	AAEL003519	0.0847	0.0086	0.9258	0.121	0.0915
Aa-40704	AAEL000045	0.0308	0.0076	1.2563	0.3421	0.0245
Aa-40722	AAEL001992	0.2536	0.0475	0.4565	0.1389	0.5556
Aa-40732	AAEL004515	0.0299	0.0095	0.5885	0.1329	0.0509
Aa-40735	AAEL014246	0.0457	0.0065	1.3837	0.3056	0.033
Aa-40748	AAEL000235	0.2265	0.0174	0.8015	0.1036	0.2826
Aa-40750	AAEL013028	0.0038	0.0022	0.3427	0.0473	0.0111
Aa-40752	AAEL012941	0.023	0.0056	0.9188	0.1378	0.0251
Aa-40760	AAEL011101	0.0146	0.0065	0.2855	0.0606	0.0511
Aa-40770	AAEL002885	0.0078	0.0039	0.3295	0.0656	0.0238
Aa-40773	AAEL014943	0.4503	0.1237	0.8952	0.4603	0.503
Aa-40786	AAEL011979	0	0	0.6687	0.1405	0
Aa-40809	AAEL010748	0.1938	0.0161	1.0374	0.1591	0.1868
Aa-40830	AAEL002673	0.0108	0.0038	0.5192	0.095	0.0208
Aa-40834	AAEL001532	0.0029	0.0029	0.1438	0.0418	0.0205
Aa-40841	AAEL002499	0.0082	0.0033	0.6897	0.1289	0.0119
Aa-4086	AAEL000657	0.1935	0.1421	0	0	99
Aa-40880	AAEL006315	0.0041	0.0029	0.6532	0.1204	0.0063
Aa-40886	AAEL008941	0.0357	0.0098	1.1436	0.4075	0.0312
Aa-40896	AAEL007297	0.0057	0.0025	0.6355	0.075	0.0089
Aa-40932	AAEL005500	0.0376	0.007	0.594	0.0737	0.0633
Aa-40948	AAEL008262	0.3358	0.0903	1.1846	1.0765	0.2835
Aa-40969	AAEL012243	0.0215	0.0037	0.7857	0.0856	0.0273
Aa-40987	AAEL004147	0.0031	0.0022	0.7062	0.1202	0.0044
Aa-40988	AAEL006576	0.0511	0.0086	1.2767	0.2891	0.04
Aa-41005	AAEL001932	0.105	0.0186	1.229	0.2513	0.0855
Aa-41010	AAEL000431	0.1403	0.0162	0.976	0.1849	0.1437
Aa-41032	AAEL004384	0.0385	0.011	0.7993	0.2523	0.0482
Aa-41054	AAEL009274	0.0748	0.0179	0.6348	0.1257	0.1179
Aa-41079	AAEL007187	0.0054	0.0019	0.4987	0.0484	0.0109
Aa-41095	AAEL012092	0.0551	0.0063	0.5383	0.0474	0.1024
Aa-41102	AAEL006862	0.0289	0.0049	0.6221	0.067	0.0465
Aa-41105	AAEL002340	0.0148	0.0033	0.3633	0.0379	0.0407
Aa-41109	AAEL005712	0.0291	0.0046	0.4898	0.0473	0.0595
Aa-41115	AAEL007823	0.0158	0.0029	1.3633	0.2457	0.0116
Aa-41130	AAEL000825	0.0211	0.0044	0.6711	0.0687	0.0315
Aa-41148	AAEL012272	0.042	0.0072	0.7964	0.1145	0.0528
Aa-41161	AAEL011658	0.0298	0.0063	1.0157	0.1588	0.0294
Aa-41166	AAEL000273	0.0825	0.0158	0.9113	0.2116	0.0906
Aa-41186	AAEL007778	0.1065	0.0141	0.7774	0.1196	0.1371
Aa-41202	AAEL000436	0.0279	0.0055	2.1917	1.8765	0.0128
Aa-41203	AAEL006367	0.0121	0.005	0.6175	0.1037	0.0197
Aa-41207	AAEL006744	0.024	0.0058	1.3095	0.4214	0.0183
Aa-41230	AAEL009059	0	0	0.929	0.2176	0
Aa-41242	AAEL011126	0.0266	0.0058	0.623	0.079	0.0427
Aa-41247	AAEL006711	0.0152	0.0058	0.3701	0.0605	0.0411
Aa-41256	AAEL003224	0	0	0.4605	0.1272	0
Aa-41259	AAEL003919	0.0167	0.0046	0.9992	0.1732	0.0167
Aa-41260	AAEL003919	0.0131	0.0039	0.5048	0.0564	0.0259
Aa-41266	AAEL009310	0.0417	0.0056	1.3215	0.2719	0.0315
Aa-41304	AAEL001329	0.037	0.0068	1.1786	0.2169	0.0314
Aa-41307	AAEL005025	0.0263	0.0055	1.9774	0.4661	0.0133
Aa-41310	AAEL012069	0.0102	0.0073	0.5477	0.1183	0.0187
Aa-41311	AAEL007334	0	0	0.8982	0.276	0
Aa-41315	AAEL003613	0.0994	0.016	1.0299	0.2576	0.0965
Aa-41320	AAEL011638	0.0102	0.0029	0.7361	0.0806	0.0138
Aa-41338	AAEL003230	0.0183	0.0065	1.1439	0.2202	0.016
Aa-41356	AAEL012049	0.0103	0.0073	0.4004	0.1625	0.0257
Aa-41500	AAEL007298	0.0047	0.002	0.2728	0.0311	0.0174
Aa-41570	AAEL015631	0.1035	0.0099	0.9076	0.1137	0.114
Aa-41661	AAEL001134	0.013	0.0033	0.3576	0.0432	0.0363
Aa-41662	AAEL009606	0.0127	0.0042	0.5593	0.0793	0.0227
Aa-41682	AAEL009753	0.0469	0.0103	0.7571	0.1164	0.062
Aa-41698	AAEL003812	0.0145	0.0044	0.7773	0.1585	0.0186
Aa-41710	AAEL004664	0.0509	0.0067	0.6785	0.0737	0.075
Aa-41721	AAEL000241	0.0117	0.0036	0.9443	0.1462	0.0123
Aa-41735	AAEL012086	0.2826	0.0187	1.7344	0.6031	0.1629
Aa-41751	AAEL006420	0.0021	0.0021	0.3498	0.0632	0.006
Aa-41758	AAEL000081	0.0367	0.0052	1.0823	0.1579	0.0339
Aa-41764	AAEL000448	0.0241	0.0042	0.4194	0.0406	0.0574
Aa-41766	AAEL009377	0.0022	0.0022	0.1469	0.0406	0.0153
Aa-41771	AAEL002415	0.0053	0.0026	0.7077	0.1033	0.0075
Aa-41773	AAEL004952	0.0015	0.0015	0.2716	0.0399	0.0055
Aa-41783	AAEL006115	0.008	0.004	0.9013	0.1896	0.0089
Aa-41802	AAEL005862	0.3512	0.1184	0.5034	0.3113	0.6977
Aa-41813	AAEL001047	0.0361	0.0067	1.0977	0.2025	0.0329
Aa-41816	AAEL005937	0.0402	0.0088	0.8225	0.1453	0.0489
Aa-41834	AAEL007712	0.0506	0.0065	0.6329	0.0568	0.0799
Aa-41867	AAEL007573	0.0311	0.0071	1.4746	0.5032	0.0211
Aa-41881	AAEL003682	0.0614	0.0082	0.7008	0.092	0.0876
Aa-41890	AAEL008028	0.0078	0.0035	0.4299	0.0646	0.0182
Aa-42034	AAEL000624	0.0198	0.0043	0.4584	0.0503	0.0431
Aa-42049	AAEL017161	0.0055	0.0055	0.5853	0.1823	0.0093
Aa-42057	AAEL012276	0.0052	0.003	1.9567	1.5224	0.0027
Aa-42064	AAEL010048	0.0179	0.0044	2.0231	1.4684	0.0089
Aa-42070	AAEL000767	0.0009	0.0009	0.1691	0.0252	0.0053
Aa-42074	AAEL013890	0.0589	0.011	1.7565	0.998	0.0335
Aa-42076	AAEL009313	0.0283	0.007	0.4499	0.0713	0.0628
Aa-42081	AAEL010555	0.0309	0.004	1.0598	0.1396	0.0292
Aa-42086	AAEL008461	0.0062	0.0031	0.5259	0.095	0.0119
Aa-42090	AAEL010801	0.0251	0.0119	0.2805	0.076	0.0896
Aa-42091	AAEL001810	0.0384	0.0065	0.3444	0.0408	0.1114
Aa-42092	AAEL017202	0.2592	0.0236	0.8448	0.1233	0.3068
Aa-42118	AAEL006625	0.0017	0.0017	1.1191	0.3034	0.0015
Aa-42119	AAEL007634	0.0153	0.0077	0.8634	0.2066	0.0177
Aa-42131	AAEL005523	0.0635	0.0186	0.4866	0.1152	0.1305
Aa-42135	AAEL009719	0.0311	0.0046	0.5374	0.0501	0.0579
Aa-42143	AAEL007865	0.0115	0.0029	0.4973	0.047	0.023
Aa-42146	AAEL001158	0.0115	0.0067	0.6229	0.1595	0.0185
Aa-42182	AAEL014822	0.0829	0.0153	1.2218	0.3614	0.0678
Aa-42313	AAEL004117	0.0416	0.0063	0.5555	0.0672	0.0749
Aa-42332	AAEL008373	0.0337	0.0041	0.8642	0.0909	0.039
Aa-42367	AAEL015437	0.0072	0.0032	0.5249	0.0867	0.0136
Aa-42369	AAEL001599	0.0106	0.004	0.5983	0.0941	0.0177
Aa-42374	AAEL005405	0.0445	0.0074	0.4956	0.0616	0.0897
Aa-42388	AAEL010611	0.0188	0.0071	0.2898	0.0739	0.0647
Aa-42416	AAEL011526	0.0093	0.0046	1.3902	0.4985	0.0067
Aa-42436	AAEL012980	0.0233	0.004	1.1674	0.1219	0.02
Aa-42475	AAEL014220	0.0205	0.005	0.6865	0.0967	0.0298
Aa-42476	AAEL014220	0.0287	0.0083	0.8452	0.1755	0.0339
Aa-42477	AAEL000706	0.0124	0.0035	0.6054	0.0861	0.0205
Aa-42480	AAEL004586	0	0	0.9024	0.141	0
Aa-42486	AAEL000693	0.0044	0.0018	0.7655	0.088	0.0057
Aa-42493	AAEL014549	0.032	0.0068	0.9849	0.17	0.0325
Aa-42504	AAEL008785	0.0432	0.0149	0.0707	0.046	0.6112
Aa-42519	AAEL017378	0.0142	0.0037	0.721	0.0909	0.0197
Aa-42524	AAEL005705	0.062	0.0083	0.9897	0.1713	0.0626
Aa-42542	AAEL011848	0.0307	0.0061	0.6651	0.0902	0.0462
Aa-42557	AAEL011635	0.0094	0.0047	0.6067	0.1046	0.0155
Aa-42561	AAEL004138	0.0022	0.0016	0.2804	0.0377	0.0078
Aa-42571	AAEL014697	0.0166	0.0051	1.0858	0.2467	0.0153
Aa-42576	AAEL012262	0.0109	0.0043	0.0972	0.0208	0.1118
Aa-42592	AAEL017421	0.0168	0.0039	0.907	0.1241	0.0185
Aa-42627	AAEL001465	0.0321	0.0079	1.2587	0.2148	0.0255
Aa-42646	AAEL005454	0.0178	0.0045	0.6928	0.0899	0.0257
Aa-42662	AAEL008849	0.0043	0.0022	0.5329	0.0691	0.0081
Aa-42666	AAEL004985	0.0234	0.006	0.8383	0.1555	0.0279
Aa-42708	AAEL014813	0.0062	0.0036	0.4678	0.0824	0.0133
Aa-42809	AAEL001171	0.0481	0.0071	1.4039	0.3316	0.0342
Aa-42810	AAEL006937	0.0015	0.0015	1.0297	0.2055	0.0015
Aa-42818	AAEL008100	0.0393	0.0059	1.2385	0.2239	0.0317
Aa-42819	AAEL010611	0.0186	0.0073	0.1773	0.0472	0.1048
Aa-42824	AAEL010800	0.012	0.0054	0.9824	0.2228	0.0123
Aa-42836	AAEL001638	0.0927	0.0113	0.8037	0.1053	0.1153
Aa-42838	AAEL002407	0.0044	0.002	1.0178	0.1734	0.0044
Aa-42892	AAEL004456	0.0165	0.0045	1.3762	0.3064	0.012
Aa-42976	AAEL014317	0.0359	0.0138	0.851	0.2767	0.0422
Aa-4298	AAEL009863	0.0099	0.0028	0.3622	0.0382	0.0275
Aa-42991	AAEL014094	0.0265	0.0051	0.5923	0.0682	0.0448
Aa-42992	AAEL009026	0	0	0.2412	0.0517	0
Aa-43006	AAEL005979	0.0055	0.0021	0.439	0.0484	0.0124
Aa-43009	AAEL003871	0.0052	0.003	0.9139	0.1863	0.0056
Aa-43012	AAEL009700	0.0252	0.0064	0.5826	0.0886	0.0433
Aa-43015	AAEL007275	0.0264	0.0066	0.6327	0.0897	0.0418
Aa-43017	AAEL009024	0.0062	0.0028	0.3473	0.0468	0.0179
Aa-43019	AAEL003569	0.0279	0.0054	0.7946	0.0955	0.0351
Aa-43029	AAEL004010	0.0426	0.0079	0.4837	0.0621	0.088
Aa-43045	AAEL006641	0.0427	0.0094	0.7497	0.1254	0.0569
Aa-43046	AAEL006645	0.0256	0.0115	1.2402	0.2964	0.0206
Aa-43054	AAEL010524	0.0726	0.0104	0.6118	0.0871	0.1187
Aa-43113	AAEL013305	0.0503	0.009	1.035	0.2117	0.0486
Aa-43159	AAEL012146	0.0894	0.0074	0.6799	0.0639	0.1315
Aa-43164	AAEL012511	0.0056	0.0056	0.6348	0.2097	0.0089
Aa-43192	AAEL004756	0.0237	0.0037	0.8043	0.0706	0.0295
Aa-43233	AAEL004043	0.1135	0.0145	0.9983	0.1892	0.1137
Aa-43241	AAEL009381	0.0556	0.0094	0.3436	0.0511	0.1618
Aa-43242	AAEL002565	0.0106	0.0019	0.5178	0.0352	0.0206
Aa-4327	AAEL007019	0.0089	0.0024	0.3914	0.036	0.0229
Aa-43285	AAEL004071	0.0131	0.0062	0.6704	0.1463	0.0195
Aa-43291	AAEL006056	0.0122	0.0034	0.7274	0.0936	0.0168
Aa-43340	AAEL007987	0.0236	0.0042	1.0551	0.1734	0.0224
Aa-43354	AAEL005160	0.0128	0.0031	0.6067	0.0545	0.0211
Aa-43375	AAEL015566	0.0677	0.0127	0.9949	0.2471	0.068
Aa-4338	AAEL010696	0.0234	0.0063	1.093	0.2039	0.0214
Aa-4339	AAEL010693	0.0316	0.0041	1.4849	0.2856	0.0213
Aa-43391	AAEL010037	0.022	0.0081	0.7858	0.1677	0.028
Aa-43397	AAEL006931	0.0824	0.0083	0.4575	0.0512	0.1802
Aa-43398	AAEL008391	0.0112	0.0037	0.7697	0.1029	0.0145
Aa-43400	AAEL002913	0.008	0.0023	0.6094	0.0624	0.0131
Aa-43413	AAEL004989	0.0428	0.0061	1.4794	0.3637	0.0289
Aa-43429	AAEL005855	0.1125	0.014	0.9387	0.1412	0.1199
Aa-43432	AAEL007705	0.0124	0.0028	0.5737	0.0518	0.0217
Aa-43439	AAEL012739	0.0993	0.0152	0.9733	0.214	0.102
Aa-43445	AAEL008516	0.0056	0.0026	0.497	0.0708	0.0113
Aa-43451	AAEL011526	0.0221	0.0052	2.306	2.5157	0.0096
Aa-43465	AAEL008198	0.0173	0.0028	0.8345	0.0799	0.0208
Aa-43466	AAEL007308	0.1371	0.0136	0.7772	0.1043	0.1763
Aa-43469	AAEL005835	0.0172	0.0058	0.6386	0.1292	0.027
Aa-43475	AAEL006303	0.011	0.0064	0.5346	0.1532	0.0206
Aa-43479	AAEL001937	0.0568	0.0127	0.5919	0.1008	0.0959
Aa-43480	AAEL001937	0.0272	0.0051	0.636	0.0775	0.0427
Aa-43490	AAEL008164	0.0013	0.0013	0.3793	0.0471	0.0035
Aa-4350	AAEL001325	0.1576	0.0223	0.8225	0.1595	0.1916
Aa-43512	AAEL003604	0.0275	0.0049	0.8612	0.1194	0.0319
Aa-43516	AAEL001772	0.2714	0.0335	0.7435	0.1442	0.3651
Aa-43529	AAEL001803	0.0372	0.0111	0.5799	0.1096	0.0641
Aa-43553	AAEL009902	0.0081	0.0024	0.6897	0.0716	0.0117
Aa-43584	AAEL005209	0.0313	0.0091	0.3474	0.0595	0.0902
Aa-43769	AAEL004183	0.0492	0.0072	1.2489	0.2611	0.0394
Aa-43784	AAEL009672	0.0222	0.004	0.8776	0.1019	0.0253
Aa-4380	AAEL004716	0.0325	0.0044	0.8131	0.0834	0.04
Aa-4385	AAEL002862	0.0177	0.0041	0.2843	0.0335	0.0621
Aa-43895	AAEL012475	0.0242	0.0041	0.7045	0.074	0.0343
Aa-43939	AAEL013170	0.0495	0.0103	0.6227	0.0963	0.0795
Aa-43943	AAEL012116	0.0033	0.0033	0.592	0.1324	0.0056
Aa-43952	AAEL002694	0.0142	0.0038	0.5132	0.0583	0.0277
Aa-43960	AAEL017385	0.0225	0.0048	0.2581	0.0272	0.0871
Aa-43978	AAEL002565	0.0195	0.0041	0.4747	0.0574	0.0411
Aa-43981	AAEL005937	0.0298	0.0041	0.7545	0.0649	0.0395
Aa-43987	AAEL008452	0.0838	0.009	0.9998	0.1438	0.0838
Aa-43989	AAEL015061	0.0482	0.0107	0.8837	0.212	0.0545
Aa-43991	AAEL014600	0.0128	0.0041	0.6225	0.0862	0.0205
Aa-43995	AAEL011978	0.0276	0.0035	1.9602	0.862	0.0141
Aa-4400	AAEL003942	0.0138	0.008	0.2522	0.1027	0.0549
Aa-44016	AAEL005174	0.0569	0.0053	0.5794	0.045	0.0981
Aa-44025	AAEL005948	0.0713	0.0205	0.426	0.1359	0.1673
Aa-44030	AAEL003625	0.0447	0.0075	0.419	0.0504	0.1066
Aa-44032	AAEL011560	0.0639	0.0109	1.2774	0.3536	0.05
Aa-44036	AAEL004653	0	0	0.5404	0.1301	0
Aa-44049	AAEL007426	0.0186	0.0041	0.4794	0.0526	0.0388
Aa-44058	AAEL001220	0	0	0.7344	0.1146	0
Aa-44063	AAEL004445	0.0149	0.0035	0.9742	0.13	0.0153
Aa-44080	AAEL011522	0.0041	0.0029	0.6342	0.1217	0.0064
Aa-44085	AAEL009330	0.0854	0.0118	0.5219	0.0665	0.1636
Aa-44103	AAEL005740	0.0063	0.0026	0.5248	0.0818	0.012
Aa-44107	AAEL014093	0.059	0.0133	0.8431	0.1893	0.0699
Aa-4411	AAEL015487	0.009	0.003	0.4216	0.0468	0.0213
Aa-44122	AAEL001420	0.3433	0.022	0.9797	0.1309	0.3504
Aa-44141	AAEL013977	0.0255	0.0071	1.1951	0.235	0.0214
Aa-44143	AAEL006400	0.0089	0.0027	1.0814	0.1693	0.0082
Aa-44175	AAEL006659	0.0387	0.0064	0.7136	0.0911	0.0543
Aa-44180	AAEL004460	0.0761	0.0088	0.8435	0.0996	0.0902
Aa-4419	AAEL007470	0.0346	0.0055	0.6192	0.0682	0.0559
Aa-44330	AAEL004563	0.0012	0.0012	0.9227	0.137	0.0013
Aa-44343	AAEL009677	0.0083	0.0029	1.4464	0.3533	0.0057
Aa-44352	AAEL011814	0.0979	0.0141	1.2967	0.3688	0.0755
Aa-44354	AAEL000794	0.0189	0.0029	0.8279	0.078	0.0228
Aa-44394	AAEL004814	0.0279	0.0055	0.5404	0.0597	0.0516
Aa-44428	AAEL006297	0.0034	0.0024	0.6513	0.1019	0.0052
Aa-44443	AAEL005734	0.0256	0.0086	0.2861	0.0554	0.0894
Aa-44458	AAEL006473	0.002	0.002	0.5489	0.0821	0.0036
Aa-44464	AAEL001353	0.0158	0.0034	0.7571	0.0907	0.0208
Aa-44472	AAEL007261	0.0265	0.0097	1.6831	0.5011	0.0158
Aa-44487	AAEL006117	0.0253	0.008	0.8313	0.1721	0.0304
Aa-44492	AAEL009306	0.0126	0.0047	2.361	2.675	0.0053
Aa-44587	AAEL004488	0.0048	0.0034	0.2686	0.0645	0.018
Aa-44615	AAEL012355	0.0101	0.0045	0.4445	0.0693	0.0228
Aa-44630	AAEL013979	0.0124	0.0047	0.8632	0.188	0.0143
Aa-4465	AAEL009861	0.0482	0.0138	0.2608	0.0584	0.185
Aa-44670	AAEL006010	0.0054	0.0034	0.6181	0.1115	0.0088
Aa-44687	AAEL012200	0.0033	0.0033	0.7648	0.18	0.0044
Aa-44715	AAEL012713	0.1234	0.0131	0.8287	0.1198	0.1489
Aa-44728	AAEL008930	0	0	0.2244	0.0322	0
Aa-44737	AAEL008719	0.1777	0.2022	0.635	0.7577	0.2799
Aa-44743	AAEL006103	0.0291	0.0086	0.4458	0.0693	0.0652
Aa-44746	AAEL009604	0.024	0.0078	0.2344	0.0508	0.1024
Aa-44748	AAEL002119	0	0	0.6124	0.1107	0
Aa-44750	AAEL005665	0.1087	0.0116	0.8564	0.1188	0.1269
Aa-44752	AAEL013888	0.0394	0.0066	0.6675	0.077	0.0591
Aa-44754	AAEL013888	0.0361	0.0063	0.7341	0.099	0.0492
Aa-44759	AAEL003573	0.0129	0.0036	0.5827	0.0637	0.0222
Aa-44772	AAEL003993	0.0189	0.0055	0.6483	0.1005	0.0291
Aa-44775	AAEL002475	0.0198	0.0041	0.7737	0.1141	0.0256
Aa-44799	AAEL011442	0.0881	0.0138	0.8823	0.1495	0.0999
Aa-44806	AAEL008567	0.0777	0.0126	1.3445	0.406	0.0578
Aa-44809	AAEL005261	0.0021	0.0021	0.4509	0.0887	0.0047
Aa-44823	AAEL017228	0.1173	0.0405	0.0807	0.0473	1.453
Aa-44827	AAEL003536	0.0367	0.0047	0.8699	0.0852	0.0422
Aa-44847	AAEL005368	0.0014	0.0014	0.5747	0.0796	0.0024
Aa-44860	AAEL004517	0.0137	0.0065	0.5025	0.1001	0.0272
Aa-44863	AAEL006678	0.0318	0.0113	1.9647	3.283	0.0162
Aa-44874	AAEL005055	0.0451	0.0117	0.1149	0.0358	0.3924
Aa-44878	AAEL010091	0.0886	0.0129	1.07	0.2348	0.0828
Aa-44890	AAEL003258	0.0264	0.0056	0.4929	0.0605	0.0536
Aa-44902	AAEL008260	0.0941	0.0104	0.3731	0.0436	0.2521
Aa-44922	AAEL003438	0.0241	0.006	0.8103	0.1321	0.0298
Aa-44931	AAEL004040	0	0	0.58	0.0839	0
Aa-44955	AAEL006271	0.067	0.0133	0.5375	0.0795	0.1246
Aa-44983	AAEL012348	0.0144	0.0042	1.382	0.2565	0.0104
Aa-44996	AAEL004790	0.0026	0.0019	0.6367	0.0872	0.0042
Aa-45006	AAEL002183	0.0172	0.0087	0.3395	0.0787	0.0508
Aa-45026	AAEL001029	0.0382	0.0065	0.6407	0.0632	0.0597
Aa-45028	AAEL012373	0.0205	0.0078	0.5564	0.1004	0.0368
Aa-45102	AAEL017184	0	0	0.7693	0.2267	0
Aa-45129	AAEL007578	0.0368	0.0073	2.03	0.4999	0.0181
Aa-45131	AAEL007139	0.0655	0.0162	0.3896	0.0764	0.168
Aa-45150	AAEL009845	0.0885	0.0166	1.0023	0.1777	0.0883
Aa-45191	AAEL007790	0.0027	0.0027	3.1434	3.5722	0.0009
Aa-4522	AAEL004498	0.0151	0.0152	0.0513	0.0518	0.295
Aa-45318	AAEL008376	0.0979	0.0242	0.915	0.2173	0.107
Aa-4534	AAEL012750	0.0156	0.0033	0.3776	0.0438	0.0413
Aa-45373	AAEL008631	0.0199	0.007	0.3881	0.0737	0.0512
Aa-45383	AAEL001423	0.0663	0.0087	0.6061	0.0755	0.1094
Aa-45391	AAEL000510	0.049	0.006	1.2113	0.224	0.0405
Aa-45402	AAEL004522	0.0696	0.0197	0.7322	0.2074	0.0951
Aa-45406	AAEL001627	0.0319	0.0058	0.8104	0.112	0.0393
Aa-4543	AAEL010850	0.0021	0.0021	0.0296	0.0149	0.0705
Aa-45431	AAEL011249	0.0821	0.0098	0.8196	0.1057	0.1002
Aa-4545	AAEL005339	0.0466	0.0073	0.737	0.0854	0.0632
Aa-45464	AAEL010993	0.0261	0.0054	1.5111	0.4851	0.0173
Aa-45467	AAEL010348	0.013	0.0038	0.6229	0.0691	0.0208
Aa-45496	AAEL007558	0.0212	0.0035	1.0444	0.1418	0.0203
Aa-45504	AAEL009634	0.0221	0.0055	0.6398	0.0974	0.0345
Aa-45515	AAEL013248	0.0234	0.0078	0.9849	0.2301	0.0238
Aa-45523	AAEL013304	0.067	0.0095	0.8175	0.1099	0.0819
Aa-45530	AAEL009833	0.0924	0.0154	0.733	0.1247	0.1261
Aa-45544	AAEL004790	0.004	0.0028	0.7396	0.1296	0.0054
Aa-45566	AAEL005380	0.0028	0.0016	0.6308	0.0776	0.0045
Aa-45583	AAEL005980	0.0031	0.0022	0.301	0.048	0.0102
Aa-4559	AAEL004865	0.0072	0.0025	0.1603	0.0293	0.0447
Aa-45594	AAEL014961	0.0363	0.0084	1.1176	0.2713	0.0324
Aa-45611	AAEL010348	0.013	0.0045	0.5084	0.0653	0.0255
Aa-45612	AAEL008811	0.0735	0.0167	2.0578	1.7322	0.0357
Aa-45623	AAEL005395	0.0108	0.0035	1.1816	0.159	0.0092
Aa-45629	AAEL014962	0.0525	0.0081	0.6931	0.083	0.0757
Aa-45691	AAEL000857	0.0385	0.005	0.7531	0.0839	0.0511
Aa-45707	AAEL006462	0.0371	0.0072	1.2784	0.1793	0.029
Aa-45746	AAEL000639	0.0325	0.0056	0.4777	0.0516	0.0681
Aa-45760	AAEL010784	0.0506	0.0079	1.5571	0.5645	0.0325
Aa-45786	AAEL008656	0.0476	0.0085	0.6113	0.0747	0.0779
Aa-45795	AAEL009337	0.022	0.0065	0.891	0.1978	0.0247
Aa-45796	AAEL003067	0.0752	0.0119	0.5758	0.0768	0.1306
Aa-45811	AAEL011319	0.0553	0.0172	0.7903	0.2876	0.0699
Aa-45847	AAEL007497	0.0766	0.0102	1.3212	0.1903	0.0579
Aa-45858	AAEL014016	0.0094	0.0042	0.6523	0.1081	0.0144
Aa-45870	AAEL014799	0.0338	0.0084	0.4747	0.0853	0.0712
Aa-45877	AAEL008025	0.0387	0.0079	0.4671	0.0675	0.0828
Aa-45899	AAEL012494	0.0472	0.0074	1.0824	0.2039	0.0436
Aa-45904	AAEL008303	0.0133	0.0059	0.6134	0.1279	0.0216
Aa-45908	AAEL001845	0.0461	0.0094	0.5408	0.0735	0.0852
Aa-4591	AAEL000417	0.0109	0.004	0.4068	0.0501	0.0268
Aa-45911	AAEL001860	0.0804	0.0157	0.642	0.1218	0.1252
Aa-45912	AAEL001854	0.0284	0.0128	0.2854	0.0842	0.0995
Aa-45914	AAEL010060	0.0266	0.0045	0.8373	0.0998	0.0318
Aa-45922	AAEL001007	0.0434	0.0054	1.2354	0.2429	0.0351
Aa-4595	AAEL009645	0.0953	0.0088	0.4107	0.0393	0.2321
Aa-45968	AAEL000167	0.222	0.0324	0.0843	0.0262	2.6335
Aa-45971	AAEL005629	0.2068	0.0339	1.4589	0.9285	0.1418
Aa-4605	AAEL005881	0.0189	0.004	0.4131	0.0515	0.0457
Aa-46063	AAEL005631	0.0147	0.004	0.9838	0.1579	0.0149
Aa-46086	AAEL004129	0.032	0.0056	0.3125	0.0367	0.1025
Aa-46140	AAEL012057	0.046	0.0049	0.5903	0.0472	0.078
Aa-46152	AAEL008438	0.0764	0.016	0.5036	0.0914	0.1517
Aa-46184	AAEL004688	0.0047	0.0021	0.34	0.0432	0.014
Aa-46204	AAEL007216	0.0091	0.0035	0.2203	0.0366	0.0414
Aa-46213	AAEL008846	0.0618	0.0072	2.3437	2.1028	0.0264
Aa-46223	AAEL009389	0.0285	0.0062	0.6441	0.0951	0.0443
Aa-46225	AAEL017345	0.0637	0.0105	0.6466	0.0844	0.0985
Aa-46235	AAEL006960	0.007	0.0035	0.436	0.0646	0.016
Aa-46244	AAEL011076	0.0144	0.0043	0.8943	0.1595	0.0161
Aa-46249	AAEL013755	0.1632	0.1684	0	0	99
Aa-46263	AAEL006236	0.0318	0.0086	0.4278	0.0821	0.0743
Aa-46264	AAEL006236	0.0064	0.0026	1.0862	0.2125	0.0059
Aa-46265	AAEL009088	0.6146	0.1241	0.8179	0.2497	0.7514
Aa-46299	AAEL010386	0.0756	0.0086	0.8779	0.112	0.0861
Aa-4650	AAEL005847	0.0233	0.003	0.9904	0.1022	0.0236
Aa-46519	AAEL013408	0.0117	0.003	0.5032	0.0569	0.0233
Aa-46525	AAEL004221	0.0062	0.0022	0.5717	0.0554	0.0109
Aa-46538	AAEL008770	0.0119	0.0047	0.8599	0.1629	0.0138
Aa-46553	AAEL001914	0.0191	0.0035	0.8623	0.0812	0.0221
Aa-4661	AAEL013880	0.007	0.0038	0.2727	0.0548	0.0257
Aa-46628	AAEL005045	0.0147	0.0056	0.5541	0.0883	0.0265
Aa-46638	AAEL005662	0.0072	0.0036	0.6359	0.0942	0.0113
Aa-46660	AAEL005803	0.0355	0.0074	0.7945	0.1424	0.0447
Aa-46669	AAEL004081	0.0249	0.0079	1.1399	0.2738	0.0218
Aa-46670	AAEL010223	0.0208	0.0052	0.4808	0.0677	0.0432
Aa-46673	AAEL007023	0.0218	0.0043	0.8091	0.0966	0.0269
Aa-46674	AAEL007023	0.0209	0.0066	0.8952	0.1788	0.0234
Aa-46714	AAEL001215	0.0372	0.0073	0.6837	0.1076	0.0544
Aa-46731	AAEL008701	0.0151	0.0047	0.8331	0.1704	0.0181
Aa-46734	AAEL013515	0.0286	0.0113	0.518	0.1304	0.0551
Aa-46737	AAEL000858	0.0119	0.0041	0.6636	0.1083	0.0179
Aa-46741	AAEL012632	0.0625	0.0073	1.177	0.2147	0.0531
Aa-46743	AAEL017101	0.0267	0.0064	0.8924	0.1517	0.0299
Aa-46746	AAEL006867	0	0	0.364	0.0518	0
Aa-4677	AAEL004247	0.0213	0.0044	0.8415	0.1132	0.0253
Aa-46791	AAEL011352	0.1159	0.0177	2.3703	3.445	0.0489
Aa-46801	AAEL014059	0.0389	0.0046	0.6332	0.0541	0.0614
Aa-46833	AAEL002009	0.0299	0.0077	0.9067	0.1763	0.033
Aa-46840	AAEL009567	0.1158	0.0172	0.7436	0.1351	0.1557
Aa-46842	AAEL008257	0.0045	0.0022	0.453	0.0558	0.0099
Aa-46856	AAEL003235	0.0905	0.0132	0.9849	0.1729	0.0919
Aa-46860	AAEL017196	0.0376	0.0064	1.8956	1.1777	0.0198
Aa-46866	AAEL001670	0.0178	0.0047	0.6203	0.0774	0.0288
Aa-46879	AAEL013827	0.0445	0.0153	0.1655	0.0461	0.2686
Aa-46890	AAEL001378	0.0146	0.0042	0.5568	0.0795	0.0263
Aa-46898	AAEL005936	0.0621	0.0191	0.4875	0.1119	0.1274
Aa-46911	AAEL008908	0.1883	0.0389	0.0644	0.0267	2.9237
Aa-46963	AAEL007451	0.0446	0.0061	1.0795	0.1733	0.0413
Aa-46975	AAEL013984	0.0851	0.0104	1.1102	0.2017	0.0766
Aa-46983	AAEL001754	0.0901	0.0233	0.7536	0.2252	0.1195
Aa-47004	AAEL005383	0.032	0.0069	2.7229	5.9348	0.0118
Aa-47070	AAEL004513	0.0149	0.0038	0.5766	0.0618	0.0258
Aa-47074	AAEL006061	0.0057	0.0033	1.1113	0.277	0.0051
Aa-47076	AAEL014528	0.0087	0.0026	0.8831	0.1085	0.0099
Aa-47090	AAEL003608	0.0202	0.0044	1.3984	0.3518	0.0145
Aa-47110	AAEL003946	0.0037	0.0037	1.6491	0.5629	0.0023
Aa-47138	AAEL005200	0.0533	0.0086	0.9303	0.1491	0.0573
Aa-47141	AAEL004689	0.0158	0.0056	0.2054	0.0355	0.0771
Aa-47161	AAEL013744	0.0187	0.0069	0.3499	0.0686	0.0535
Aa-47171	AAEL012245	0.0133	0.005	0.4929	0.0827	0.027
Aa-47179	AAEL004680	0.0193	0.0037	1.0934	0.1827	0.0176
Aa-47196	AAEL003011	0.4658	0.1117	1.028	0.5588	0.4531
Aa-47221	AAEL004832	0.0617	0.0103	1.2828	0.1922	0.0481
Aa-47249	AAEL011095	0.0158	0.004	0.7749	0.1091	0.0203
Aa-47250	AAEL004534	0.0126	0.0034	0.3033	0.0338	0.0415
Aa-47276	AAEL012264	0.0295	0.0073	1.626	0.797	0.0182
Aa-47301	AAEL006070	0.0053	0.0031	0.6323	0.1051	0.0085
Aa-47317	AAEL004715	0.002	0.002	0.1115	0.026	0.0183
Aa-4738	AAEL003798	0.1181	0.0178	0.8313	0.1726	0.142
Aa-47382	AAEL000880	0.0365	0.0065	1.1845	0.2766	0.0308
Aa-4739	AAEL002629	0.0325	0.0062	0.9079	0.1343	0.0358
Aa-47455	AAEL007230	0.0095	0.0051	1.0852	0.3094	0.0088
Aa-47487	AAEL006691	0.0817	0.013	0.3988	0.0652	0.2049
Aa-47493	AAEL015143	0.0042	0.003	0.4296	0.0685	0.0097
Aa-47514	AAEL002216	0.0267	0.0063	0.7492	0.1253	0.0356
Aa-47523	AAEL004467	0.0133	0.006	0.5292	0.0911	0.0252
Aa-47586	AAEL002184	0.0044	0.0026	2.3104	3.4993	0.0019
Aa-47592	AAEL010244	0	0	0.1396	0.0439	0
Aa-47629	AAEL008106	0.0642	0.0106	0.6563	0.0871	0.0978
Aa-47631	AAEL011989	0.0209	0.0048	0.7956	0.1318	0.0263
Aa-47648	AAEL004227	0.0077	0.0023	0.6215	0.072	0.0125
Aa-47678	AAEL007103	0.0886	0.0116	0.9663	0.1487	0.0916
Aa-47689	AAEL003306	0.0084	0.0053	0.1063	0.0328	0.0794
Aa-4769	AAEL017212	0.0055	0.0056	0.1697	0.0426	0.0327
Aa-47748	AAEL012179	0.0097	0.004	1.107	0.2395	0.0087
Aa-47808	AAEL000088	0.0369	0.0049	1.0173	0.1244	0.0363
Aa-47818	AAEL004913	0.0028	0.0028	0.1135	0.0291	0.0246
Aa-47882	AAEL010324	0.0209	0.0063	0.5785	0.1005	0.0362
Aa-47918	AAEL011159	0.0549	0.0109	0.6973	0.1322	0.0787
Aa-47942	AAEL002501	0.0253	0.0052	0.4865	0.0704	0.052
Aa-47960	AAEL009061	0.0484	0.0069	0.7075	0.0703	0.0684
Aa-47961	AAEL009061	0.0095	0.004	0.7295	0.1018	0.0131
Aa-47968	AAEL009158	0.0684	0.0142	0.5569	0.1051	0.1228
Aa-47981	AAEL005471	0.4806	0.2097	0.4383	0.3752	1.0966
Aa-47994	AAEL012266	0.0298	0.0053	0.5797	0.0641	0.0514
Aa-47998	AAEL017199	0.2344	0.0574	0.4726	0.214	0.4959
Aa-48013	AAEL009913	0.0317	0.0094	1.0169	0.2455	0.0312
Aa-48026	AAEL010794	0.0145	0.0059	0.6416	0.1019	0.0226
Aa-48048	AAEL010500	0.0256	0.0074	0.766	0.1372	0.0334
Aa-48064	AAEL007725	0.0226	0.0056	0.8922	0.1661	0.0253
Aa-48191	AAEL001909	0	0	2.6631	9.5343	0
Aa-48209	AAEL006469	0.014	0.0031	1.2635	0.1989	0.0111
Aa-48239	AAEL001622	0.0104	0.0037	0.5895	0.0826	0.0177
Aa-48240	AAEL008494	0.016	0.0048	0.4533	0.0567	0.0352
Aa-48270	AAEL013853	0	0	0.3009	0.0634	0
Aa-48273	AAEL001920	0.0446	0.0063	0.9264	0.132	0.0481
Aa-48300	AAEL009112	0.0348	0.0086	1.2765	0.4545	0.0273
Aa-48382	AAEL010964	0.029	0.007	1.6447	0.7396	0.0176
Aa-48425	AAEL011283	0.0245	0.0059	0.8223	0.1161	0.0298
Aa-48479	AAEL008078	0.006	0.0027	0.1943	0.0349	0.031
Aa-48493	AAEL005792	0.1245	0.0181	0.9701	0.1866	0.1283
Aa-48495	AAEL013950	0.0203	0.0044	1.0563	0.1595	0.0193
Aa-48500	AAEL003837	0.0297	0.0051	0.7832	0.0945	0.0379
Aa-48502	AAEL014721	0.013	0.0034	0.6846	0.1121	0.019
Aa-48506	AAEL001261	0.0852	0.0181	0.3747	0.0755	0.2273
Aa-48533	AAEL008928	0.0082	0.0028	1.0607	0.2183	0.0078
Aa-48558	AAEL005981	0.0417	0.0128	0.9043	0.2826	0.0461
Aa-48572	AAEL015450	0.0259	0.0098	0.3473	0.0674	0.0744
Aa-48593	AAEL013530	0.0062	0.0019	0.4983	0.0468	0.0125
Aa-48607	AAEL014226	0.038	0.0045	0.6584	0.0601	0.0577
Aa-48628	AAEL006525	0.0628	0.0102	1.2977	0.3773	0.0484
Aa-48655	AAEL008269	0.0363	0.0059	0.888	0.1194	0.0409
Aa-48662	AAEL002401	0.0082	0.0041	4.2719	190.44	0.0019
Aa-48666	AAEL004234	0.0184	0.0076	0.8412	0.2783	0.0219
Aa-48684	AAEL008472	0.0217	0.0066	0.8867	0.161	0.0244
Aa-48707	AAEL009068	0.0073	0.003	0.8324	0.1233	0.0087
Aa-48718	AAEL004853	0.0193	0.0043	0.7864	0.093	0.0245
Aa-48721	AAEL006098	0.0581	0.0092	0.9793	0.2006	0.0594
Aa-48730	AAEL012378	0.0192	0.0043	0.7109	0.0842	0.027
Aa-48735	AAEL005886	0.0216	0.0036	0.4507	0.0383	0.0478
Aa-48745	AAEL015402	0.0368	0.0073	1.3656	0.2284	0.027
Aa-48763	AAEL011452	0.0542	0.0089	0.8412	0.1408	0.0644
Aa-48773	AAEL011975	0.0217	0.0041	0.7112	0.0768	0.0305
Aa-48774	AAEL001190	0.01	0.0034	1.2405	0.3127	0.0081
Aa-48791	AAEL001495	0.0343	0.0079	0.6321	0.109	0.0542
Aa-48795	AAEL001061	0.0212	0.0075	0.7069	0.2291	0.03
Aa-48824	AAEL009815	0.0441	0.007	0.7915	0.1191	0.0557
Aa-48871	AAEL013527	0.0061	0.0043	0.9329	0.2344	0.0066
Aa-48922	AAEL005655	0.0114	0.0037	1.5773	0.2679	0.0072
Aa-48937	AAEL003367	0.0335	0.0054	1.4505	0.4027	0.0231
Aa-48995	AAEL010241	0.0053	0.0024	0.7165	0.1015	0.0074
Aa-49051	AAEL011326	0.0041	0.0022	0.4979	0.0743	0.0081
Aa-49106	AAEL005816	0.0527	0.0074	0.917	0.1246	0.0575
Aa-49140	AAEL005214	0.0472	0.0054	0.8547	0.095	0.0552
Aa-49142	AAEL000856	0.0148	0.0041	1.2727	0.174	0.0116
Aa-49147	AAEL003417	0.0217	0.0109	0.78	0.2026	0.0278
Aa-49156	AAEL010404	0.0147	0.0042	0.9703	0.1606	0.0152
Aa-49161	AAEL006317	0.0432	0.0082	0.6683	0.0956	0.0647
Aa-49163	AAEL006341	0.0217	0.0045	0.8312	0.115	0.0261
Aa-49172	AAEL007572	0.0339	0.0051	0.9992	0.1444	0.034
Aa-49201	AAEL001971	0.0173	0.0049	1.4402	0.4893	0.012
Aa-49264	AAEL000682	0.0176	0.0038	0.8056	0.1084	0.0219
Aa-49304	AAEL005946	0.0795	0.0185	0.937	0.2391	0.0848
Aa-49351	AAEL011084	0.0273	0.0054	1.0155	0.1609	0.0269
Aa-49372	AAEL009273	0.0117	0.0032	0.9931	0.1446	0.0117
Aa-49392	AAEL012184	0.0239	0.0076	0.5972	0.0994	0.0401
Aa-49408	AAEL013964	0.0217	0.0089	0.4175	0.0797	0.0521
Aa-49454	AAEL007390	0.0093	0.0035	0.8848	0.1368	0.0105
Aa-49459	AAEL004868	0.0405	0.0068	0.498	0.0552	0.0813
Aa-49472	AAEL009278	0.0077	0.0055	0.6094	0.1357	0.0127
Aa-49482	AAEL014325	0.0088	0.0029	1.1202	0.2131	0.0078
Aa-49522	AAEL010404	0.0051	0.0036	1.5603	0.898	0.0032
Aa-49523	AAEL010404	0.0106	0.0031	1.0248	0.1603	0.0103
Aa-49524	AAEL002272	0.0205	0.0043	0.5971	0.0641	0.0344
Aa-49526	AAEL010027	0.0135	0.0037	0.4656	0.0697	0.0289
Aa-49542	AAEL001336	0	0	0.5385	0.1002	0
Aa-49557	AAEL016967	0.0196	0.0043	0.7517	0.0794	0.0261
Aa-49559	AAEL008154	0.0282	0.0048	0.1879	0.0231	0.15
Aa-49570	AAEL010966	0.0161	0.0048	0.9562	0.1679	0.0168
Aa-49575	AAEL005477	0.0265	0.0045	0.586	0.0648	0.0453
Aa-49597	AAEL006685	0	0	0.288	0.1318	0
Aa-49602	AAEL009299	0.0471	0.0089	1.076	0.207	0.0438
Aa-49606	AAEL014494	0.0292	0.0062	0.8349	0.1448	0.035
Aa-49607	AAEL012510	0.1006	0.0102	1.6429	0.588	0.0612
Aa-49616	AAEL013994	0.0342	0.007	1.2433	0.3113	0.0275
Aa-49621	AAEL006129	0.0302	0.0069	0.7183	0.1074	0.042
Aa-49625	AAEL011368	0.0402	0.007	0.6554	0.0818	0.0614
Aa-49636	AAEL010021	0.0038	0.0022	0.4985	0.0672	0.0075
Aa-49644	AAEL002074	0.1271	0.0291	1.2966	0.5431	0.098
Aa-49657	AAEL012765	0.2115	0.0184	2.0522	1.3309	0.103
Aa-49661	AAEL009051	0.0485	0.0107	0.7539	0.1299	0.0643
Aa-49670	AAEL004932	0.0469	0.0057	0.6999	0.0741	0.067
Aa-49675	AAEL014707	0.0116	0.0032	0.5262	0.0514	0.022
Aa-49688	AAEL013675	0.0146	0.0042	0.7212	0.1118	0.0203
Aa-49792	AAEL005877	0.0174	0.0048	0.5658	0.0801	0.0308
Aa-49798	AAEL007431	0.0151	0.0108	0.9444	0.3687	0.016
Aa-49863	AAEL008642	0.0098	0.0026	0.9383	0.1167	0.0105
Aa-49877	AAEL006174	0.004	0.0028	0.9564	0.3063	0.0041
Aa-49914	AAEL013167	0.0224	0.0044	1.1218	0.1105	0.0199
Aa-49919	AAEL012471	0.0276	0.0033	0.9002	0.0783	0.0306
Aa-49945	AAEL011109	0.0103	0.0028	0.6269	0.0654	0.0164
Aa-4996	AAEL006948	0.0046	0.0014	0.1908	0.0176	0.0243
Aa-50003	AAEL009995	0.0625	0.0099	0.7527	0.1134	0.083
Aa-50042	AAEL003377	0.0119	0.0042	0.895	0.1695	0.0133
Aa-50046	AAEL007485	0.0103	0.0032	0.7563	0.1002	0.0137
Aa-50052	AAEL006566	0.0069	0.0049	1.2767	0.3487	0.0054
Aa-50056	AAEL001501	0.0344	0.0079	0.6636	0.1008	0.0518
Aa-50059	AAEL014285	0.0077	0.0045	0.6126	0.1038	0.0126
Aa-50064	AAEL002240	0.0496	0.0096	0.3926	0.0463	0.1263
Aa-50073	AAEL017276	0.1459	0.065	0.3695	0.177	0.3948
Aa-50085	AAEL006029	0.0236	0.0052	1.0825	0.2004	0.0218
Aa-50098	AAEL006113	0.0284	0.0061	0.3477	0.0451	0.0818
Aa-50099	AAEL006113	0.0163	0.0067	0.3476	0.0619	0.047
Aa-50101	AAEL002175	0.0151	0.0038	1.1872	0.2663	0.0127
Aa-50108	AAEL002900	0.1448	0.0156	1.4492	0.5015	0.1
Aa-50115	AAEL005237	0.0098	0.0044	1.1504	0.3142	0.0085
Aa-50117	AAEL002084	0.0203	0.0058	1.1436	0.3076	0.0177
Aa-50129	AAEL005853	0.0358	0.0064	0.7644	0.0914	0.0468
Aa-50141	AAEL010411	0.0199	0.005	0.374	0.0514	0.0532
Aa-50299	AAEL007158	0.0806	0.0076	0.6972	0.0704	0.1155
Aa-50300	AAEL011892	0.0709	0.0102	0.8992	0.1623	0.0789
Aa-50301	AAEL011094	0.0329	0.0059	0.4618	0.0538	0.0712
Aa-50449	AAEL006290	0.0526	0.009	0.5295	0.0746	0.0993
Aa-50470	AAEL009342	0.0156	0.0074	0.9415	0.3241	0.0165
Aa-50525	AAEL010479	0.0232	0.0059	0.8514	0.1604	0.0272
Aa-5055	AAEL010205	0.0025	0.0025	0.2639	0.0615	0.0094
Aa-50551	AAEL005740	0.0144	0.0039	0.523	0.085	0.0276
Aa-50553	AAEL009701	0.0395	0.0077	2.0264	1.7258	0.0195
Aa-50565	AAEL007978	0.0119	0.006	0.5217	0.103	0.0227
Aa-50578	AAEL010057	0.0426	0.0071	1.4541	0.5198	0.0293
Aa-5060	AAEL012113	0.0041	0.0029	0.2809	0.0533	0.0147
Aa-50603	AAEL005390	0.0223	0.0056	0.7913	0.1306	0.0282
Aa-50605	AAEL002449	0.0135	0.0068	0.3416	0.0702	0.0394
Aa-50609	AAEL008405	0.0243	0.0106	0.4509	0.1116	0.0539
Aa-50610	AAEL008408	0.0226	0.0082	0.6156	0.1172	0.0367
Aa-50630	AAEL011314	0.0534	0.0074	0.8668	0.1182	0.0615
[truncated: 1,497 more rows]
