# Supplementary material for: Identification and Characterization of Seminal Fluid Proteins in the Asian Tiger Mosquito, Aedes albopictus
Source: PLoS Negl Trop Dis. 2014 Jun 19;8(6):e2946. doi: 10.1371/journal.pntd.0002946 (PMC4063707; doi:10.1371/journal.pntd.0002946)
Supplement: Table S7 — Estimation of dN/dS for Ae. albopictus putative seminal fluid proteins with putative orthologs in Ae. aegypti. (XLS) [file pntd.0002946.s007.xls]

## Sheet: Sfps data
Ae. albopictus putative Sfp	Ae. aegypti putative ortholog	dN	dN_SEa	dS	dS_SEa	omega = dN/dS
Aa-11858	AAEL003161	0.0243	0.0049	0.4194	0.0506	0.058
Aa-121876	Aaegsfp4	0.0776	0.0143	0.8751	0.1863	0.0887
Aa-13381	AAEL017263	0.0451	0.006	1.0803	0.1576	0.0418
Aa-13398	AAEL010403	0.0045	0.0019	0.8022	0.0973	0.0056
Aa-134898	AAEL003915	0.1616	0.0157	1.1799	0.2454	0.137
Aa-134956	AAEL011996	0.0112	0.0079	0.2889	0.09	0.0386
Aa-13680	AAEL010884	0.005	0.0029	0.1726	0.0393	0.0292
Aa-14389	AAEL009808	0.0091	0.0041	0.6095	0.1016	0.015
Aa-14624	AAEL012827	0.0086	0.0023	0.5256	0.0571	0.0164
Aa-14663	AAEL001194	0.0155	0.0024	0.6985	0.0508	0.0222
Aa-15254	AAEL005766	0.0045	0.0022	0.3682	0.0643	0.0121
Aa-15332	SUPP_AEDES	0.2752	0.0479	1.1883	0.3623	0.2316
Aa-154956	AAEL007063	0.061	0.0094	1.0798	0.1987	0.0565
Aa-15857	AAEL012311	0.0348	0.0066	0.9763	0.1671	0.0356
Aa-16497	AAEL007707	0.0177	0.0049	0.558	0.0754	0.0317
Aa-16763	AAEL001432	0.0212	0.0044	0.5206	0.0634	0.0408
Aa-18562	AAEL002141	0.0239	0.0034	0.9091	0.0945	0.0262
Aa-19306	AAEL005289	0.0266	0.005	0.7607	0.0903	0.035
Aa-193700	AAEL005108	0.0513	0.0108	1.057	0.2279	0.0486
Aa-19705	AAEL011803	0.0202	0.0054	0.5925	0.0824	0.0341
Aa-20752	AAEL009239	0.1647	0.0182	1.3629	0.2228	0.1209
Aa-20951	AAEL002542	0.0124	0.0053	0.2559	0.046	0.0484
Aa-21004	AAEL002000	0.066	0.0088	0.6943	0.096	0.0951
Aa-21108	AAEL013661	0.0214	0.0088	0.6421	0.1565	0.0333
Aa-21179	AAEL013867	0.0493	0.006	0.7937	0.0804	0.0622
Aa-21184	AAEL006403	0.1633	0.0193	1.0236	0.1955	0.1595
Aa-21871	AAEL005931	0.0052	0.0022	0.5851	0.0671	0.0088
Aa-22559	AAEL010725	0.0049	0.0016	0.8293	0.0888	0.0059
Aa-23220	AAEL001061	0	0	0.4681	0.1081	0
Aa-24272	AAEL014768	0.0206	0.0021	0.7047	0.0413	0.0293
Aa-24496	AAEL004996	0.051	0.0098	0.5337	0.0736	0.0955
Aa-25684	AAEL005173	0.004	0.0023	0.2393	0.0396	0.0168
Aa-25757	AAEL013614	0.0037	0.0011	1.1226	0.1321	0.0033
Aa-25949	AAEL017369	0.0551	0.0121	1.2387	0.3587	0.0445
Aa-26716	AAEL017333	0.0082	0.0027	0.811	0.1122	0.0101
Aa-26944	AAEL010727	0.0513	0.0083	0.8973	0.1532	0.0571
Aa-28317	Aaegsfp9	0.0694	0.0147	1.3961	0.7209	0.0497
Aa-32457	AAEL001713	0.1874	0.0213	1.1595	0.3217	0.1617
Aa-32547	AAEL006169	0.0137	0.0042	0.5864	0.0728	0.0234
Aa-33502	AAEL012904	0.0071	0.0027	0.4102	0.0487	0.0173
Aa-35407	AAEL002510	0.0113	0.0031	0.7362	0.1075	0.0153
Aa-35812	AAEL012359	0.005	0.0035	0.4515	0.0925	0.011
Aa-36601	AAEL013353	0.0036	0.0036	0.1622	0.0455	0.022
Aa-3705	AAEL011116	0.0065	0.0032	0.2488	0.0493	0.0259
Aa-38490	AAEL006429	0.2059	0.0225	1.4426	0.5017	0.1428
Aa-39723	AAEL006267	0	0	0.3238	0.0545	0
Aa-41789	AAEL013739	0.0095	0.0036	0.8152	0.1386	0.0117
Aa-43739	AAEL007282	0.004	0.0018	0.7008	0.0775	0.0057
Aa-4531	AAEL003512	0.0163	0.0056	0.2097	0.0373	0.0776
Aa-45626	AAEL002399	0.0233	0.006	0.7468	0.1291	0.0312
Aa-45866	AAEL002870	0.0242	0.0042	1.1954	0.1245	0.0202
Aa-4703	AAEL012035	0	0	0.2377	0.0485	0
Aa-47229	AAEL006430	0.1835	0.0205	0.9895	0.1957	0.1854
Aa-47561	AAEL008893	0.0179	0.0041	0.7735	0.1013	0.0231
Aa-49087	AAEL005384	0.0483	0.005	0.8472	0.0733	0.057
Aa-49591	AAEL003606	0.0067	0.0026	0.7196	0.1135	0.0094
Aa-51219	AAEL008478	0.0347	0.0072	1.0881	0.2326	0.0319
Aa-5202	AAEL010912	0.0381	0.0064	0.8878	0.1219	0.043
Aa-52703	AAEL010697	0.0093	0.0033	0.9135	0.134	0.0102
Aa-53503	AAEL008802	0.0605	0.0183	0.35	0.1042	0.173
Aa-54049	AAEL012825	0.0127	0.0031	0.8911	0.1081	0.0142
Aa-5546	AAEL011025	0	0	0.3782	0.066	0
Aa-57652	AAEL008876	0.0966	0.0116	0.8427	0.1227	0.1146
Aa-5809	AAEL005137	0.0062	0.0033	0.4445	0.0788	0.014
Aa-6300	AAEL008364	0.1527	0.0524	0.4719	0.2041	0.3236
Aa-6408	AAEL006414	0.2874	0.0276	0.7688	0.1242	0.3738
Aa-6693	AAEL001113	0.0101	0.0029	0.3855	0.047	0.0263
Aa-71774	AAEL004060	0	0	0.4186	0.1387	0
Aa-74051	AAEL010640	0.0238	0.005	0.6005	0.0677	0.0396
Aa-8246	AAEL017460	0.0287	0.0044	1.2187	0.2384	0.0236
Aa-8859	AAEL010071	0.0227	0.0062	0.6905	0.1013	0.0328
Aa-9784	AAEL003835	0.0028	0.0028	0.035	0.0177	0.0791
a SE = Standard error
